# Supplementary material for: The colonic epithelium plays an active role in promoting colitis by shaping the tissue cytokine profile
Source: PLoS Biol. 2018 Mar 29;16(3):e2002417. doi: 10.1371/journal.pbio.2002417 (PMC5892915; doi:10.1371/journal.pbio.2002417)
Supplement: S1 Data — (XLSX) [file pbio.2002417.s001.xlsx]

## Sheet: Fig1
Numerical values for Fig. 1B,D					Numerical values for Fig. 1C				Numerical values for Fig. 1E									Numerical values for Fig. 1F
Sample Name	%CD45+	Average Distal Crypt Height	Weight Loss Score		Sample Name	Weigth Loss Score	Average Distal Crypt Height		Colonic Location	Crypt Height		Colonic Location	Crypt Height		Colonic Location	Crypt Height		Colonic location	Control					Continuous Inflammation							Focal inflammation
JL184	0.5	158395	1		JL180	0	121594		-4.65567	83991		-3.75092	135089		-3.59206	164979		-5.41306																				133882
JL187	8.3	498322	8.8		JL181	0	129266		-4.63382	116130		-3.72505	147616		-3.56285	196098		-5.40306																				148410
JL190	6.7	416730	8.2		JL182	0.5	167759		-4.61196	97971.5		-3.69918	169532		-3.53365	265909		-5.39306																				162937
JL191	12.4	417893	35.1		JL183	0.1	154986		-4.5901	97439.1		-3.67331	177114		-3.50445	373668		-5.38306																				168071
JL193	0.6	172360	0		JL184	1	158395		-4.56824	121894		-3.64744	170076		-3.47524	292800		-5.37306																				168512
JL201	4.1	281978	0		JL185	0	145134		-4.54638	133461		-3.62157	174557		-3.44604	429493		-5.36306																				176793
JL243	0.5	154201	1.6		JL186	0	171930		-4.52453	106505		-3.59571	176016		-3.41683	387184		-5.35306																				200737
JL249	0.2	157283	1.3		JL187	8.8	498322		-4.50267	96784.4		-3.56984	180370		-3.38763	383300		-5.34306																				224657
JL257	14.6	419943	22.6		JL188	10	417006		-4.48081	179358		-3.54397	180322		-3.35843	361574		-5.33306																				183782
JL258	4.4	353980	15.1		JL189	8.3	375211		-4.45895	162403		-3.5181	195546		-3.32922	447764		-5.32306																				142906
JL262	7	473348	11.9		JL190	8.2	416730		-4.4371	112973		-3.49223	202872		-3.30002	402416		-5.31306																				131200
JL267	3.1	363238	11.1		JL193	0	172360		-4.41524	120403		-3.46636	197705		-3.27082	386226		-5.30306																				134046
JL268	8.7	435714	25.6		JL194	10.7	379233		-4.39338	134874		-3.4405	201193		-3.24161	439811		-5.29306																				138530
					JL195	0.6	179429		-4.37152	127511		-3.41463	213153		-3.21241	480942		-5.28306																				146281
					JL196	11.8	245084		-4.34967	127472		-3.38876	174827		-3.1832	411955		-5.27306																				154033
					JL197	17.8	396860		-4.32781	131032		-3.36289	177210		-3.154	507120		-5.26306																				163454
					JL198	1.3	145435		-4.30595	128578		-3.33702	138623		-3.1248	488647		-5.25306																				172875
					JL199	11.9	380825		-4.28409	135601		-3.31115			-3.09559	424219		-5.24306																				168720
					JL200	3.8	398115		-4.26224	158631		-3.28529			-3.06639	390831		-5.23306																				157804
					JL201	0	281978		-4.24038	157287		-3.25942			-3.03719	429082		-5.22306																				153718
					JL203	8.2	313944		-4.21852	167683		-3.23355	146289		-3.00798	487482		-5.21306																				163235
					JL204	10.5	312341		-4.19666	142840		-3.20768	166420		-2.97878			-5.20306																				172741
					JL205	4.2	240614		-4.17481	149776		-3.18181	158679		-2.94957	346733		-5.19306																				171363
					JL206	5.1	195863		-4.15295	143733		-3.15594	174405		-2.92037	349971		-5.18306																				169985
									-4.13109	127876		-3.13008	173167		-2.89117			-5.17306																				167651
									-4.10923	117549		-3.10421	173204		-2.86196			-5.16306																				164841
									-4.08737	113913		-3.07834	179159		-2.83276			-5.15306																				161192
									-4.06552	124286		-3.05247	182471		-2.80356	504435		-5.14306																				155874
									-4.04366	142521		-3.0266	177973		-2.77435	270642		-5.13306																				150547
									-4.0218	124286		-3.00073	194462		-2.74515	375039		-5.12306																				139210
									-3.99994	135067		-2.97486	200472		-2.71595	393940		-5.11306																				127873
									-3.97809	136861		-2.949	198181		-2.68674	377999		-5.10306																				143964
									-3.95623	135161		-2.92313	185130		-2.65754	456387		-5.09306																				173672
									-3.93437	130205		-2.89726	168059		-2.62833	449773		-5.08306																				193072
									-3.91251	128538		-2.87139	139907		-2.59913	332664		-5.07306																				192009
									-3.89066	115115		-2.84552	149747		-2.56993	476389		-5.06306																				190916
									-3.8688	122412		-2.81965	178356		-2.54072	437357		-5.05306																				173511
									-3.84694	120882		-2.79379	177004		-2.51152	466631		-5.04306																				156106
									-3.82508	130239		-2.76792	214988		-2.48232	508460		-5.03306																				148751
									-3.80323	105139		-2.74205	158959		-2.45311	520512		-5.02306		79273.5																		146379
									-3.78137	118379		-2.71618	174898		-2.42391	467340		-5.01306		86173.4																		147834
									-3.75951	151006		-2.69031	195271		-2.3947	478327		-5.00306		93073.2																		156872
									-3.73765	136066		-2.66444	181751		-2.3655	504155		-4.99306		85896.4																		165846
									-3.7158	138904		-2.63858	192755		-2.3363	503011		-4.98306		76820.9																		144473
									-3.69394	130006		-2.61271	211185		-2.30709	510460		-4.97306		77708.9																		123100
									-3.67208	134504		-2.58684	209469		-2.27789	505064		-4.96306		87168.4																		113718
									-3.65022	129839		-2.56097	209046		-2.24869	441511		-4.95306		93335.6																		110270
									-3.62836	124286		-2.5351	207555		-2.21948	326153		-4.94306		85820.9																		107122
									-3.60651	141509		-2.50923	230505		-2.19028	327454		-4.93306		78306.2																		104565
									-3.58465	137166		-2.48337	140610		-2.16107	400332		-4.92306		84678.2																		102029
									-3.56279	143386		-2.4575	226068		-2.13187	482771		-4.91306		93494																		107835
									-3.54093	149921		-2.43163	227007		-2.10267	509550		-4.90306		96394.1																		113642
									-3.51908	162810		-2.40576	241754		-2.07346	394752		-4.89306		93536.1																		116354
									-3.49722	137169		-2.37989	230151		-2.04426	550551		-4.88306		90740.6																		117536
									-3.47536	145360		-2.35402	226824		-2.01506	538578		-4.87306		88265.4																		122855
									-3.4535	145228		-2.32816	228346		-1.98585			-4.86306		85790.2																		136344
									-3.43165	149892		-2.30229	216458		-1.95665			-4.85306		96871.5																		149829
									-3.40979	166290		-2.27642	233123		-1.92744			-4.84306		110938																		161406
									-3.38793	157259		-2.25055	170696		-1.89824	469305		-4.83306		115493																		172984
									-3.36607	164979		-2.22468	166620		-1.86904			-4.82306		109576																		161413
									-3.34422	135300		-2.19881	157250		-1.83983			-4.81306		104513																		138423
									-3.32236	161377		-2.17294	183917		-1.81063	440179		-4.80306		105046																		120946
									-3.3005	166957		-2.14708	162992		-1.78143	475201		-4.79306		105578																		114344
									-3.27864	141177		-2.12121	170613		-1.75222	446101		-4.78306		96541.1																		107800
									-3.25679	164129		-2.09534	168102		-1.72302	490981		-4.77306		84940.7																		119474
									-3.23493	187419		-2.06947	183001		-1.69382	459352		-4.76306		80433.5																		131148
									-3.21307	189426		-2.0436	172970		-1.66461	476001		-4.75306		84767.4																		133671
									-3.19121	179481		-2.01773	187195		-1.63541	467983		-4.74306		88945.1																		131687
									-3.16935	135715		-1.99187	194657		-1.6062	476010		-4.73306		91741.7																		133611
									-3.1475	147822		-1.966	202701		-1.577	462732		-4.72306		94538.3																		143228
									-3.12564	165543		-1.94013	188006		-1.5478	448932		-4.71306		104251																		152735
									-3.10378	163574		-1.91426	207974		-1.51859	396100		-4.70306		116172																		131628
									-3.08192	146200		-1.88839	194717		-1.48939	421128		-4.69306																				110522
									-3.06007	166044		-1.86252	206244		-1.46019	430865		-4.68306																				101165
									-3.03821	173116		-1.83666	233979		-1.43098	414037		-4.67306																				97587
									-3.01635	179851		-1.81079	243106		-1.40178	442285		-4.66306				87838.4																100713
									-2.99449	185130		-1.78492	230199		-1.37257	474207		-4.65306				102542																117020
									-2.97264	199272		-1.75905	275405		-1.34337	444023		-4.64306				115500																133266
									-2.95078	211355		-1.73318	253742		-1.31417	280459		-4.63306				107192																133988
									-2.92892	185542		-1.70731	264245		-1.28496	402977		-4.62306				98884.2																134709
									-2.90706	189542		-1.68145	232666		-1.25576	365142		-4.61306				97754.7																130955
									-2.88521	178072		-1.65558	275905		-1.22656	373644		-4.60306				97511.1																125004
									-2.86335	160884		-1.62971	300675		-1.19735			-4.59306				105320																117242
									-2.84149	189352		-1.60384	318790		-1.16815	397351		-4.58306				116508																105927
									-2.81963	165735		-1.57797	292757		-1.13894	482053		-4.57306		91132.4		124639																94700.2
									-2.79778	143710		-1.5521	314022		-1.10974	457203		-4.56306		98211.7		129930																104147
									-2.77592	142891		-1.52624	335418		-1.08054	453649		-4.55306		103156		129356																113594
									-2.75406	147425		-1.50037	351275		-1.05133	471240		-4.54306		104181		117023																122742
									-2.7322	144500		-1.4745	339869		-1.02213			-4.53306		105164		105851																131743
									-2.71034	157360		-1.44863	366635		-0.992926			-4.52306		101444		101404																138318
									-2.68849	156236		-1.42276			-0.963722			-4.51306		97725.4		96956.4																140138
									-2.66663	159605		-1.39689	343404		-0.934519	429885		-4.50306		92080		133101																141966
									-2.64477	156345		-1.37102			-0.905315			-4.49306		85466.5		170879																145478
									-2.62291	169498		-1.34516			-0.876111			-4.48306		83748.4		173342																148989
									-2.60106	150145		-1.31929			-0.846908	420664		-4.47306		92340.1		165585																142593
									-2.5792	153653		-1.29342	353931		-0.817704	401718		-4.46306		100932		149065																131349
									-2.55734	148604		-1.26755	397918		-0.7885	404129		-4.45306		93242.4		126451																126579
									-2.53548	138717		-1.24168	373022		-0.759296	391458		-4.44306		85192.7		114347																134476
									-2.51363	120808		-1.21581	370399		-0.730093	378307		-4.43306		85825		117746																142324
									-2.49177	121276		-1.18995			-0.700889	408032		-4.42306		91453.1		121848																140357
									-2.46991	141953		-1.16408	425904		-0.671685			-4.41306		93880.6		128469																138390
									-2.44805	175448		-1.13821	442640		-0.642482	341368		-4.40306		88515.8		134765																143743
									-2.4262	173116		-1.11234	433387		-0.613278	294657		-4.39306		83150.9		131396																152671
									-2.40434	176710		-1.08647	466440		-0.584074	282058		-4.38306		83394.2		128028																154069
									-2.38248	164795		-1.0606	449218		-0.55487			-4.37306		83947.9		127496																140754
									-2.36062	141381		-1.03474	431708		-0.525667			-4.36306		88328.4		127478																127448
									-2.33877			-1.00887	482325		-0.496463	324252		-4.35306		95218.3		128548																115656
									-2.31691			-0.982999	464191		-0.467259	244412		-4.34306		99092.4		130178																103863
									-2.29505			-0.95713	506430		-0.438056	418927		-4.33306		94398.9		130499																105427
									-2.27319	180578		-0.931262	504178		-0.408852			-4.32306		89705.5		129376																113505
									-2.25133	170327		-0.905394	485368		-0.379648			-4.31306		96691.9		129508																119322
									-2.22948	147597		-0.879525	446742		-0.350445			-4.30306		104739		132721																120729
									-2.20762			-0.853657	416407		-0.321241			-4.29306		106456		136694											136786					122134
									-2.18576			-0.827788	436183		-0.292037			-4.28306		103459		147230											131860					123058
									-2.1639	160922		-0.80192	401579		-0.262833			-4.27306		100631		157767											133200					123983
									-2.14205			-0.776052	380915		-0.23363			-4.26306		98371.6		158067											138868					126047
									-2.12019			-0.750183	424770		-0.204426			-4.25306		96111.9		157452											141042					128664
									-2.09833	181231		-0.724315	445376		-0.175222	440783		-4.24306		98211		160769											135814					133835
									-2.07647	160364		-0.698447	347525		-0.146019	466324		-4.23306		100871		165526											130845					143978
									-2.05462			-0.672578	386831		-0.116815	422232		-4.22306		102402		161472											130790					154061
									-2.03276	145061		-0.64671			-0.0876111	548997		-4.21306		102979		150107											130735					154396
									-2.0109	125224		-0.620841			-0.0584074	481704		-4.20306		103404		143985											132448					154730
									-1.98904	161321		-0.594973	531491		-0.0292037			-4.19306		103211		147158											134662					149196
									-1.96719	139806		-0.569105	563116		0	258123		-4.18306		103018		149293											136300					140807
									-1.94533	146462		-0.543236	533029		0.0163115	231781		-4.17306		96602.2		146528											137381					135573
									-1.92347	179368		-0.517368	504927		0.032623			-4.16306		89131.9		143763											141629					136473
									-1.90161	168291		-0.491499			0.0489344			-4.15306		89129.3		136557											156029					137419
									-1.87976	198631		-0.465631	401675		0.0652459	267630		-4.14306		96257		129303											170428					145637
									-1.8579	157626		-0.439763	473050		0.0815574			-4.13306		101243		124081											177536					153855
									-1.83604	184174		-0.413894	466247		0.0978689			-4.12306		95616.8		119356											184395					159138
									-1.81418	182869		-0.388026	535315		0.11418			-4.11306		89990.9		116522											186406					162996
									-1.79232	209874		-0.362157			0.130492	297647		-4.10306		85572.6		114858											186304					166918
									-1.77047	166583		-0.336289			0.146803	251201		-4.09306		81411.5		115962											176490					170961
									-1.74861	202922		-0.310421	473937		0.163115	265626		-4.08306		84950.5		120708											153568			181088		175033
									-1.72675	177912		-0.284552	554536		0.179426	240928		-4.07306		96806.2		126339											135025			191107		183402
									-1.70489	200398		-0.258684	488433		0.195738	246494		-4.06306		107624		134682											140383			201507		191770
									-1.68304			-0.232816	417719		0.212049	260834		-4.05306		111914		142018											145742			215081		190900
									-1.66118	209193		-0.206947	355106		0.228361	349408		-4.04306		116205		133675											157687			228656		185554
									-1.63932	194405		-0.181079	373768		0.244672	250137		-4.03306		113823		125333											170496			238920		180549
									-1.61746	197292		-0.15521	431924		0.260984	224479		-4.02306		109705		128600											173451			244169		176208
									-1.59561	202302		-0.129342	350057		0.277295	332742		-4.01306		106326		133532											170194		249541	249417		171890
									-1.57375	198967		-0.103474			0.293607	267820		-4.00306		103848		135632											173896		231608	251478		170748
									-1.55189	183775		-0.0776052			0.309918	201916		-3.99306		102244		136453											190947		215602	252094		169607
									-1.53003	179078		-0.0517368	363793		0.32623	345624		-3.98306		107970		136469											206124		222315	252710		169752
									-1.50818	146447		-0.0258684	449849		0.342541	323028		-3.97306		113696		135692											197107		229029	247954		170520
									-1.48632	163468		0	216383		0.358853			-3.96306		115730		134441											188090		232177	243081		174171
									-1.46446	191084		0.010792			0.375164	300592		-3.95306		116616		132174											195383		232924	246509		183404
									-1.4426	182196		0.0215839			0.391476			-3.94306		115435		130105											206723		234342	272453		192656
									-1.42075	194390		0.0323759	216777		0.407787			-3.93306		111391		129342			217970								210062		240835	298397		204393
									-1.39889	195583		0.0431678	256089		0.424098			-3.92306		107594		128580			221035								206320		247327	304532		216130
									-1.37703	178492		0.0539598	211392		0.44041			-3.91306		106827		122730			224101								203426		254048	295102		216818
									-1.35517	187372		0.0647518	261254		0.456721			-3.90306		106060		116589			227167								202952		260900	285672		212170
									-1.33331	207416		0.0755437			0.473033			-3.89306		115045		117652			252490								202477		265463	290551		203149
									-1.31146	207964		0.0863357			0.489344			-3.88306		127601		120990			281758								199881		257613	297945		185683
									-1.2896	212248		0.0971276	265039		0.505656	479292		-3.87306		135604		122010			311026								197262		249763	304345		168379
									-1.26774	176182		0.10792	286098		0.521967	306737		-3.86306		136435		121310			330078										259982	304700		171567
									-1.24588	159739		0.118712	309440		0.538279			-3.85306		136868		122545			333597										278901	305054		174755
									-1.22403	187867		0.129504	205384		0.55459	537018		-3.84306		128791		126826			337116										293842	293544		176891
									-1.20217	174325		0.140295			0.570902	176816		-3.83306		120714		127911			340635							69119.9			292284	266418		178520
									-1.18031	168309		0.151087	288791		0.587213			-3.82306		121524		116428			354720							87817.1			290726	239291		181688
									-1.15845	160875		0.161879			0.603525			-3.81306		126123		105242	77416.6		369431							105372			293679	239116		187821
									-1.1366	177780		0.172671			0.619836	182140		-3.80306		126515		111299	101708		384141							116858			298442	249304		193884
									-1.11474	176622		0.183463	185606		0.636148	245945		-3.79306		119349		117356	106805		379682							128343			300092	259523		191390
									-1.09288	185062		0.194255	173204		0.652459	233212		-3.78306		112438		130786	94475.3		355377							119630			291492	272039	149255	188897
									-1.07102	176710		0.205047	116500		0.668771			-3.77306		123504		145713	88680.6		331072							109773	191586		282893	284556	168090
									-1.04917	180140		0.215839			0.685082	277596		-3.76306		134570		146595	91926.8		308042							121169	195042		276430	284072	185565
									-1.02731	197546		0.226631	150296		0.701394			-3.75306	81549.8	129230		139760	92043.9		316744							140254	194364		270670	253744	192517
									-1.00545	221739		0.237423			0.717705	238525		-3.74306	83875.6	115823		136663	85354.3		325445							148069	186480	138895	269707	223417	199468
									-0.983593	218457		0.248215			0.734017	364832		-3.73306	87021.3	108472		137962	82615.4		334147							145579	180049	143738	281602	212570	201188	174393
									-0.961735	194635		0.259007	249230		0.750328	219465		-3.72306	90276.6	113602		137789	94710.4		335052							146537	187646	149304	293496	215037	202488	167890
									-0.939878	171708		0.269799	156060		0.76664	230615		-3.71306	106941	118731		133718	104261		330448							155161	195242	157776	274206	217504	197212	161388
									-0.91802	166635		0.280591	192139		0.782951			-3.70306	127529	120211		130187	92283.4		325844							160948	185860	166248	246681	213954	189594	159419
									-0.896162	154246		0.291383			0.799263			-3.69306	126954	121629		132245	80340.2		321413							140736	172832	171327	231764	209619	181352	159630
									-0.874305	161735		0.302175	160911		0.815574			-3.68306	115729	121014		134303	99254.7		318108						119386	120524	172073	174258	244847	213664	172597	161135
									-0.852447	153810		0.312967	142113		0.831885			-3.67306	113479	119254		132578	118169		314802						126007	127978	181255	177045	257930	257159	170192	165129
									-0.83059	147462		0.323759			0.848197			-3.66306	118372	114573		130444	117642		311497						130725	138979	189872	174324	239012	300654	179050	169080
									-0.808732	176311		0.334551			0.864508			-3.65306	117879	102943		128018	114870		310212						132815	150927	197047	171604	213530	324946	188579	168185
									-0.786874	172876		0.345343			0.88082	311708		-3.64306	110761	91313.3		125478	107251		309876					312906	142780	163332	203723	170836	209822	327214	201339	167291
									-0.765017	170469		0.356135	129301		0.897131			-3.63306	112829	89273.5		128469	98359.4		309540					313982	163080	156264	165476	172568	246701	329481	214098	163319
									-0.743159	153810		0.366927	95612.7		0.913443	303546		-3.62306	132729	87713.6		136349	108615		310204					315058	170777	126549	127228	174300	283581	313246	201573	157871
									-0.721301	180592		0.377719	141703		0.929754	279655		-3.61306	145590	86782.1		140823	127584		314254					314381	162745	104776	137214	175037	264228	291052	188625	157374
									-0.699444	164103		0.388511	244837		0.946066			-3.60306	135101	86254.5		138837	129860		318304					312824	150633	106787	164124	175601	236363	270526	166449	166382
									-0.677586	181249		0.399303			0.962377	218957		-3.59306	125936			137620	120182		322354					311266	133678	108782	180900	176462	213803	283859	141893	175218
									-0.655729	202707		0.410094			0.978689	317743		-3.58306	126198			140465	115643		325826			174569		317883	127468	110393	186226	178145	199615	297191	139493	165759
									-0.633871	212143		0.420886	170816		0.995			-3.57306	126471			143310	116715		329130			185225		331090	133397	112004	191667	179828	185427	309809	151464	156300
									-0.612013	214456		0.431678	173533		1.01131			-3.56306	127470			146296	122057		332434			195880		344296	148560	110335	197572	180358	201145	321023	166106	150877
									-0.590156	193466		0.44247	144892		1.02762	271900		-3.55306	128470			149286	134565		348120			219515		352909	173650	107976	203476	180339	219922	332237	184465	147387
									-0.568298	181377		0.453262	136013		1.04393	241424		-3.54306	127044	69582.8		154566	142118		389824			243420		355718	170983	107409		180860	230132	330348	196839	149347
									-0.54644	155366		0.464054			1.06025	252966		-3.53306	125367	76190.4		160463	136193		431529			268095		358528	139918	107967		186745	228828	320701	189129	161752
									-0.524583	153984		0.474846			1.07656	357187		-3.52306	124098	83337.2		155748	131468		473234			304994		340354	136404	106670		192630	227523	311053	181541	174170
									-0.502725	162085		0.485638			1.09287			-3.51306	122933	92245.7		144017	132846		471805			341893		279582	159719	102618		196975	240365	309111	176823	188046
									-0.480868	160890		0.49643	168594		1.10918			-3.50306	111219	101154		138729	132809		463917			369822		218810	147452	102768	206853	199807	254016	307851	172105	201921
									-0.45901	162783		0.507222	161030		1.12549	306214		-3.49306	94757.6	102084		142476	110459		456028			342131		180802	102205	120792	207064	202639	263915	309896	172018	204090
									-0.437152	163556		0.518014			1.1418	315107		-3.48306	95047.9	102036		145346	88108.9		439463			314440		224364	108044	138815	206722	201039	269502	324427	172731	200660
									-0.415295	178753		0.528806			1.15812	324306		-3.47306	107411	100041		145286	99649.8		410770			303027		267926	158940	148869	202168	199042	275090	338959	161497	198539
									-0.393437	158793		0.539598	127182		1.17443	279737		-3.46306	109656	96434.2		145324	112788		382077			349834		309839	175379	158746	197614	198151	233493	346385	144220	198922
									-0.37158	152266		0.55039	153803		1.19074	290926		-3.45306	100618	92718.9		147457	108182		353384			396641		337891	162900	148306	192495	199500	191160	346702	144870	199423
									-0.349722	148779		0.561182			1.20705	316860		-3.44306	92873.1	88578.2		149591	100454		346834			425174		365943	160356	131671	187273	200848	168706	347019	165283	211586
									-0.327864	177902		0.571974	131027		1.22336	292662		-3.43306	87384.1	84437.5		156336	97586.7		341102			410686		393995	165745	129296	184306	204633	165815	346500	182119	223750
									-0.306007	153726		0.582766	146733		1.23967	264721		-3.42306	87693.6	87095.3		163838	96375.5		335371			396199		407296	158772	138385	183010	209256	163987	345760	190075	229111
									-0.284149	154842		0.593558	123118		1.25598	386955		-3.41306	104859	90860.3		163508	100990		337697			386682		420517	142413	144866	185982	210826	206586	344799	195973	231223
									-0.262291	140690		0.60435	144899		1.2723	353430		-3.40306	117581	89540.4		159377	108865		347714			385352		433737	142954	146337	198736	196010	249186	341332	183074	231441
									-0.240434	161178		0.615142	133320					-3.39306	104635	83457.8	134455	158981	106953		357731			384022		443908	155692	147607	210741	181194	260276	337864	170174	228039
									-0.218576	146991		0.625934	134504					-3.38306	91684.6		158730	162513	96587.6		365583	187736		379897		453674	157340	147538	200806	175353	244818	335452		224640
									-0.196719	141381		0.636726	140322					-3.37306	78606.3		163578	160882	97738.5		338871	191995		372458		463439	151380	147468	190871	176274	231096	334822		221610
									-0.174861	128900		0.647518	97735.2					-3.36306	65528.1		154629	147304	114035		312159	196253		365018	250394	456002	143598	139151	190958	177195	243619	334192		218578
									-0.153003	102572		0.65831						-3.35306	100621		151098	136683	129486		285446	211586		377423	261157	443452	134628	130101	194171	162541	256141	323501		208896
									-0.131146	136366		0.669102						-3.34306	139299		155787	148613	143200		279672	236718		406936	271920	430902	137500	128262	200701	147624	267292	307677	124480	196044
									-0.109288	163080		0.679893	140237					-3.33306	141210		160331	160544	151700		287495	261850		436450	276795	419887	147697	129420	210663		277456	291852	142518	177866
									-0.0874305	143290		0.690685	156143					-3.32306	135178		164323	163752	142004		295318	290281		438188	277061	409666	133579	125556	218258		285468	294852	162002	149534
									-0.0655729	144215		0.701477						-3.31306	131203	102379	168143	166305	131598			323833		422660	277327	399445	105196	116554	217502		274287	298785	184238	121669
									-0.0437152	135745		0.712269						-3.30306	128052	96665	164326	158177	115893			357384		407133	279162	407391	121503	113402	216746		263107	303509	199533	136877
									-0.0218576	129460		0.723061						-3.29306	120851	90951	160509	146382	100559			381493		398556	285347	430365	162666	125120	213161		267418	310694	177331	152086
									0	112576		0.733853						-3.28306	111011		175079	147043	112260			377755		393012	291532	453339	176263	136530	209427		281218	317879	155130	161564
									0.0115294	133212		0.744645	113636					-3.27306	108295		193299	157544	123962			374016		387468	297716	463499	175336	143871	213576		292319	314598	168034	168316
									0.0230587	106467		0.755437	76942.6					-3.26306	112784		171896	168102	138753			369485		400462	294212	457047	178947	151212	221446		286766	302180	182110	171802
									0.0345881	119862		0.766229	192147					-3.25306	114420		128852	178758	153853			358828		418811	290401	450594	184819		223829		281212	289762	175244	169070
									0.0461174	169005		0.777021	95188.6					-3.24306	111570		122530	187591	152524		390714	348170		437160	286591	440682	188786		218270		280844	296276	162443	166413
									0.0576468	188319		0.787813	140507					-3.23306	110803		159464	188509	147198		394254	337513		451860	296718	423541	191855		213418	146672	283162	306820	158768	170471
									0.0691762	93306.6		0.798605						-3.22306	115388		180803	189420	140695		397794	351947		465945	313595	406400	160531		212987	154454	284907	315662	161414	174530
									0.0807055	122051		0.809397	151453					-3.21306	117100		160307	184870	133688		401334	367001		480029	330471		113900	168406	212557	162236	284019	311424	163706	181358
									0.0922349	91862.9		0.820189						-3.20306	104973		140616	180320	135688		402422	382055		458851	343430		119531	163149	208783	165036	283130	307186	165472	189503
									0.103764	84304.4		0.830981						-3.19306	92752.6	81403	129703	163150	143818		402878	322023		435229	349944		147094	157376	204497	162044	277097	303674	170054	193299
									0.115294	68855.2		0.841773						-3.18306	79159.9	87730.8	118791	143127	141244		403335	247397		412437	356458		151929	149798	203330	159052	268833	301226	185000	188825
									0.126823	73950		0.852565						-3.17306	65567.2		125837	139204	127548		404027	172771		445024	362493		147782	142257	204272	164002	260130	298778	199826	184380
									0.138352	103912		0.863357	164085					-3.16306	77741.3		134959	144743	121479		405170	189544		477611	363184		150584	138281	208608	170081	249836	283738	210073	182348
									0.149882			0.874149	159304					-3.15306	91126.7		138207	151422	127551		406313	245748		506523	363876		155968	134306	219966	174267	239542	263204	220321	180316
									0.161411			0.884941	134826					-3.14306	87475.5		139042	159530	132024		407456	301952		500197	364567	360714	159321	126512	230304	173788	232686	242669	205240	180693
									0.17294			0.895733	106491					-3.13306	80739.7		130673	165310	132415		390245	327621		493871	359753	397883	161966	117754	223076	173309	227063	251617	185218	182214
									0.18447	102976		0.906525						-3.12306	80417.7		113848	164409	132904		370766	329293		484807	353445	435051	169761	110294	215849	173177	225409	260958	194271	179932
									0.195999	119442		0.917317						-3.11306	82369.3		98045.1	162997	133857		351287	330965		462745	347138	425848	179239	103748	215850	173191	235317	262958	219098	170433
									0.207528	88876.8		0.928109						-3.10306	83828.8		84283	155048	133988		342553	338822		440684	329320	410101	148009	99836.3	217839	173469	245224	245840	231260	160984
									0.219058	122707		0.938901	94690.2					-3.09306	84999.1		76426.2	147100	123542		347644	355175		421319	299564	394354	104357	100325	208675	175771	227128	228723	228539	155834
									0.230587	99801.7		0.949692	127500					-3.08306	86563.9		103125	154251	113096		352734	371528		409886	269809	390892	134685	102825	188943	178072	200901	231019	226585	150684
									0.242117	78757		0.960484						-3.07306	88490.7		129824	163330	118674		357824	385880		398453	251975	391214	186056	115698	171223	179835		248081	226692	150926
									0.253646	87813.7		0.971276						-3.06306	84667.8		140810	168312	124791			395151		395197	283294	391535	192296	128572	159782	181115		265143	226356	153720
									0.265175	74901.4		0.982068						-3.05306	72675.3		151114	171548	119781			404422		408295	314613	380638	186606	127226	148340	182396		253195	221120	158593
									0.276705	67026.2		0.99286						-3.04306	69076.6		152562	174704	113002			412643		421393	345932	363771	185096	125138	153078	180834		236470	215885	167403
									0.288234	93500		1.00365						-3.03306	84634.2		151376	177785	110768			414624		437340	352893	346903	184610	118903	158282	179095		223293	196435	176154
									0.299763	100907		1.01444	101232					-3.02306	95408.4		143410	180647	109984			416606		457338	357131	345590	185145	111200	160187	180233	231493	230359	175306	180125
									0.311293	146262		1.02524	68813.3					-3.01306	86594.4		130598	183062	107609			418495		477335	361370	357480	185912	108219	160688	186607	236721	237425	182860	184096
									0.322822	120478		1.03603	119925					-3.00306			128916	186060	104390		322041	403132			364806	369369	188005	109489	162695	192982	241949	226817	202369	190185
									0.334351	77181.7		1.04682	110304					-2.99306			144244	192530	102915		340472	387770			367716	374568	190374	112701	166694	196246	245087	193692	208543	197276
									0.345881	72014.6		1.05761	113509					-2.98306			152365	199000	102873		358903	372408			370626	370866	195378	120149	170419	198569	247864	160567	202277	200903
									0.35741	77181.7		1.0684	102188					-2.97306			133037	204568	101682		377334	370054			364012	367162	200883	126440	172705	200312	255889	168277	202958	197973
									0.36894	98600		1.0792	153476					-2.96306			114726	210095	99055.1		385396	369702			336007	364882	167790	122582	174991	199426	272785	191065	217816	195034
									0.380469	86849.9		1.08999						-2.95306		110458	145339	202235	102362		387277	369349			308002	365661	128030	118723	186688	198541	289680	213242	230708	191347
									0.391998	100361		1.10078	145094					-2.94306		115214	175952	190425	117202		389158	367286		347456	280662	366441	140862	120423	199559	195184	295150	206772	231563	187660
									0.403528	85812.1		1.11157	172573					-2.93306	99063.4		173620	186615	135028		392978	364585		348565	306506	370583	161896	122808	206944	190139	299224	200303	232418	184412
									0.415057	91941.6		1.12236	160470					-2.92306	96961		164671	188445	162564		406006	361883		349673	332350	387732	166606	128330	210945	185083	301855	192243	226799	181371
									0.426586			1.13316	141647					-2.91306	104269		158568	187440	183044		419034	364096			358193	404880	169036	135340	213020	178484	302414	180665	220853	177361
									0.438116			1.14395	117930					-2.90306	116550		154031	182192	156513		432062	369732			358967	419720	164670	135300	211482	171885	302974	169088		171522
									0.449645			1.15474	111233					-2.89306	116823		148623	176382	130614		422166	375369			349828	412200	159462	127191	210017	163485	326092	176711		165712
									0.461174			1.16553	106386					-2.88306	107103	120011	142183	168518	128410		403406	381985	139294		340690	404680	172723	122886	209440	152602	350913	197025		162065
									0.472704			1.17632	115650					-2.87306		112469	128910	161264	126206		384646	389794	162995		330050	397161	187988	129728	208863	141719	352275	217338		158418
									0.484233			1.18712	107960					-2.86306		111226	97158.5	174288	132683		371813	397604	186696		317345	402827	192655	136332	209006	143078	324869	227435		159730
									0.495762			1.19791	116002					-2.85306		113951	69370.8	187312	139902		375135		204640		304641	408738	196331	137542	209322	146882	297463	236304		163380
									0.507292	95177.2		1.2087	85347.8					-2.84306		115140	85758.3	180239	127030		378457		217753		296857	414648	189990	138751		152475	293770	244914		168914
									0.518821	84736.1		1.21949	135257					-2.83306	108178	112175	102146	169434	109648		381779		230867		323445		182859	143105		163534	290849	252374		178004
									0.530351	81741.5		1.23028	139571					-2.82306	122854	109211	112771	159108	111954				238809		350032		183230	148101		174594	291107	259834		187139
									0.54188	90188.2		1.24108	158077					-2.81306	136362	109795	122718	149032	122220				245420		376620		184087	144916		178011	294703	257245		199684
									0.553409	104588		1.25187	151988					-2.80306	140630	110660	124557	143534	118890				252051	500434	376252		181774	136682		177489	298364	243496		212229
									0.564939	94594.7		1.26266	163311					-2.79306	144857	105406	123038	143159	106776	362548			259096	420379	370344		179300	133002		178076	310798	229748		204139
									0.576468			1.27345	108700					-2.78306	138206	95769	116353	143485	105450	369577			266141	340323	364437		185670	135975		192759	323232	242728		186341
									0.587997			1.28424	146659					-2.77306	131554		104889	145559	114791	376605			270595	275275	367497		192370	139925	213344	207442	326061	263946	235271	170853
									0.599527	84736.1		1.29504	163098					-2.76306	139048		99701.8	147291	120923	387115			268948	311023	378389		200142	147928	220415	204459	320256	284181	212434	159716
									0.611056			1.30583	113024					-2.75306	148194		107144	145953	122206	399406	393360		267302	346770	389281		207940	155930	224174	182800	314767	287540	185426	148924
									0.622585	92028		1.31662	100358					-2.74306	148408		113602	144614	126491	411697	404058		279597	376393	400144	318702	204985	153438	223927	161140	315828	290898	153196	163182
									0.634115			1.32741	95450.1					-2.73306	146205		114226	149881	137997	422451	414755		303319	382865	410915	343696	201906	150758	223682	164500	316889	291171	137794	177440
									0.645644	132295		1.3382	99913.9					-2.72306	141877		114849	155765	148734	432902	422935	358577	327042	389337	421685	368690	197496	148560	223452	170661	317164	285600	171431	187484
									0.657174	83702.3		1.349	83857.6					-2.71306	136544		111853	156985	156177	443127	428130	355448	324946	392363	432456	373270	193158	146506	223221	177358	316833	280029	202830	195547
									0.668703	76405.5		1.35979	111379					-2.70306	133091		108693	156471	159428	429151	433326	352320	316436	386905	438724	349970	194117	139407	221063	185234	318170	283884	203049
									0.680232	87231.7		1.37058	101118					-2.69306	131056			157073	117215	415176	438562	353237	306546	381446	444717	326670	193846	128318	218716	193110	337539	293131	203267
									0.691762	97750		1.38137	129292					-2.68306	122415			158615	75001.8	404747	451859	356647	271728	387890	450710	311107	147018	122457	216803	191478	356908	302377	198762
									0.703291	86118.9		1.39216						-2.67306	106074			159072	102210	410151	465156	360057	236910	414731	450140	312697	103468	126462	215133	186252	361652	293429	193603
									0.71482	80861.8		1.40295	116676					-2.66306	96325.3			157580	130847	415554	478454	368975	225625	441573	445984	314287	142639	129541	216196	182341	356809	283042	189711
									0.72635	89351.1		1.41375	135366					-2.65306	98641.3	110061	124335	157377	123463	417468	481685	383857	268242	455372	441828	315709	180396	126661	221921	186595	352377	276048	186388	195136
									0.737879	82978.5		1.42454	122412					-2.64306	97675.4	116411	120552	163395	110943	413095	476756	398739	310860	453107	436714	316456	191552	123781	226512	190849	350875	281270	191107	198447
									0.749408	121696		1.43533	164268					-2.63306	86594.6	122269	116583	169412	113033	408721	471826	409252	323159	450842	429832	317202	201395	120033	220784	196687	349373	286492	203818	198748
									0.760938	99217.2		1.44612	128645					-2.62306	79252.2	125850	111902	160769	119473	393162	465573	411337	311182	428610	422950	317515	191651	116212	215056	203812	349857	286762	210157	193399
									0.772467	107221		1.45691	87698.4					-2.61306	95545.2	129430		151915	122847	367713	447351	413423	299206	388509	416471	313292	182799	111098	205527	210936	351445	282234	202508	188100
									0.783996	67085.4		1.46771	103825					-2.60306	111139	128690		151429	124684	342263	429129	414467	311291	348409	416885	309069	184920	105458	195210	210545	352978	277707	197345	186197
									0.795526	71450.6		1.4785	106796					-2.59306	102602	127089		153034	123318	348720	410906	411416	329138	362556	417299	304846	185863	106181	189595	209882	354225	271243	209652	184295
									0.807055	71450.6		1.48929						-2.58306	94065.1	127338		152234	119450	368561	418841	408366	346338	411770	417713	308927	174530	113310	187712	209408	355472	264289	221958	192074
									0.818585	94873.1		1.50008	106522					-2.57306	90146.6	129512		149924	108854	388402	441055	404747	353080	460985	421813	313217	164516		189720	209244	355329	258538	209778	204385
									0.830114	97528		1.51087	96784.4					-2.56306	86630.9	131590	79747.9	146666	90254.1	388335	463269	392843	359822	467207	427079	317507	166385		201407	209080	354537	265086	195924	210774
									0.841643	109310		1.52167	67198.4					-2.55306	82057.8	133118	76122.4	142142	78817.9	385509	480722	380939	366048	453842	432345	320058	167964		212951	208590	351998	271633		206063
									0.853173	72449.7		1.53246	79560.2					-2.54306	77238.9	134646	83372.3	136728	80559.3	382339	478410	369035	371122	440476	429418	322336	167247		215635	208014	342512	278496		201414
									0.864702	71546.6		1.54325	105571					-2.53306	79058.7	130802	103599	128534		372902	476097		376195	445042	417021	324613	166246		218320	209370	333025	285874		200914
									0.876231	87550		1.55404	107309					-2.52306	83683.9	125642	117026	120820		363466	473785		381422	455066	404624	335648	163247	118217	237871	218242	330914	293252		200415
									0.887761	76716.9		1.56483	101677					-2.51306	86444.2	122099	111918	121034		355554	467677		386769	465090	394431	349575	161350	135046	263187	227114	331670	300536		187765
									0.89929	102628		1.57563	137690					-2.50306	87932.9	120458	107381	121249		352867	460245		392115	478752	395136	363502	166397	144040	276684	209038	333287	307774		169437
									0.910819	88730.4		1.58642	100519					-2.49306	92827.1	120622	109364	129518		350180	452813		382789	493075	395842	367034	170435	148820	277094	174287	337638	315012	220224	158732
									0.922349	113155		1.59721	177668					-2.48306	101321	134563	111346	138977		349617	447299		370079	507398	396548	364716	168730	151317	278630	141631	341990	313696	224722	162295
									0.933878			1.608	162181					-2.47306	105094	148503	104350	152457		352242	446508		358160	512281	394275	362399	167654	150888	284565	174666	344741	312032	229219	165990
									0.945408			1.61879	162332					-2.46306	101089	153625	96280.8	167781		354867	445717		357812	516408	391567	366543	169840	150088	290499	207702	346984	311916	237932	178340
									0.956937			1.62959	110359					-2.45306	103251	156147	99035	174915		348884	444926		357465	520411	388859	376461	170344	148022	288656	226229	348334	316415	246673	190691
									0.968466	83091.6		1.64038	178593					-2.44306	122144		106306	173848		336500	450610	365989	358687	502204	394123	386379	162865	145925	286254	226592	347365	320915	240320	200205
									0.979996	89472.3		1.65117	106525					-2.43306	134403		110549	173633		324116	457564	366917	363314	483997	405237	389472	156124	141738	284498	226956	346396	320888	230313	208395
									0.991525	75209.4		1.66196	107046					-2.42306	112074		111972	175277		335958	464518	367846	367942	467660	416351	382996	152600	137551	283070	231894	353727	317037	222576
									1.00305	67872.4		1.67275	160884					-2.41306	91115.9		113083	176011		355993	467441	361519	373649	471423		376520	151042	143010	285882	237595	363166	313186	216249
									1.01458	149235		1.68355	165750					-2.40306	94879		113560	170560		376028	463880	342884	380182	475185		368459	157408	150845	295279	240542	366697	305744	216431
									1.02611	64784.3		1.69434	175613					-2.39306	98642.2		113749	165109			460318	324250	386715	479784		356776	163028	153051	302727	236056	357494	297580	225307
									1.03764	84321.5		1.70513	162223					-2.38306	94325.4		112200	154700			456757	311212	381903	488629		345092	165860	151352	296000	231570	348292	292875	233231
									1.04917	59378.4		1.71592	144952					-2.37306	89530.4	132305	110651	143988			451037	316681	374574	497473		336277	167078	152178	289272	229272	340876	312802	238134
									1.0607	66934.5		1.72671	145955					-2.36306	87611.1	115506	105452				445156	322150	367288	504060		339479	162688	157152	288667	227986	333810	332730	243441
									1.07223	80116.7		1.73751	113302					-2.35306	86257.1	99583.4	100082				439276	327617	360593	503668		342681	157439	161841	289142	226881	323256	335080	256243
									1.08376	81639.8		1.7483	163858					-2.34306	84237.2	98900.2	113158		73466.7		431621	333060	353898	503276		346762	149407	165103	283548	227470	306384	312522	269045
									1.09529	71450.6		1.75909	211110					-2.33306	81967.6	98217	131820		92686		422029	338503	351121	503838		360830	145030	168366	273551	228058	289511	289964	267592	141940
									1.10682	69994.8		1.76988	150380					-2.32306	92504.9		138881		107727		412437	343946	356619	506388		374898	151727	157447	269071	226003	285980	301000	263868	160542
									1.11835			1.78067						-2.31306	110928		137541		106204		403516	351505	362118	508939	439648	388966	157840	145851	276946	221408	284356	326141	250085	179145
									1.12988			1.79147						-2.30306	121792		138147		104631		420504	359164	362426	509714	403338	387103	162294	149010	285037	216812	282762	351282	231439	176649
									1.14141			1.80226						-2.29306	125409		141769		102583		437492	366823	358862	507866	367029	384732	161553	157289	298616	222404	281216	343515	233252	164340
									1.15294	94793.1		1.81305						-2.28306	126800	110013	143952	180515	100535	495233	454480	369696	355297	506019	336912	382360	146975	157658	312194	228847	279671	335578	256727	157888
									1.16447	73930.5		1.82384	145688					-2.27306	124884	124316	140542	175825	110380	460488	463548	371491		494546	363668	380480	133116	151022	308192	225010	288839	330099		162346
									1.17599	86269.8		1.83463	152870					-2.26306	125060	138619	137338	171134	120317	425742	466704	373286		472785	390424	378680	121058	146518	298857	200877	299019	330773		166752
									1.18752	89351.1		1.84543	137674					-2.25306	130264		145977	161718	136960	438029	469860	379411		451023	417179	376881	113903	146581	292789	176745	307744	331447		168012
									1.19905	107883		1.85622	227330					-2.24306	134012		154615	151319	154451	462809		387596		419275	421255	372632	118317	146591	290036	169515	314562	325067		169271
									1.21058			1.86701	206326					-2.23306	131354		143915		148052	487590		395780		379774	419750	367547	122424	146162	289629	167939	321381	313494		166793
									1.22211	66212.8		1.8778	206242					-2.22306	128575		129240		135032	500729		391144		340273	418244	362461	125847	145733	297270	166031	314057	301922		162579
									1.23364	89132.5		1.88859	188083					-2.21306	124346		124777		134836	513432		375538		326439	418350	360631	130017	144628	304911	162409	306026	297777		158969
									1.24517	133504		1.89938	235620					-2.20306	120116		126009		140719	524510		359932		326885	420023	360684	135754	143444	300830	158787	309263	294774	201978	156482
									1.2567	78495.1		1.91018	167141					-2.19306	122517		123321		135546	525408		347377	383991	327330	421697	360736	138902	143422	296197	163184	325118	292384	190595	153884
									1.26823	85106.2		1.92097	158786					-2.18306	125135		115924		122160	526306		339393	390760	345476	423764	362702	136905	143940	290568	173493	340973	293275	186862	144697
									1.27976	72325		1.93176	136112					-2.17306	122006		112602		118974	526872	506851	331409	397529	370431	427302	366422		150170	284478	183801	333884	294165	189561	135510
									1.29129	95442.5		1.94255	169681					-2.16306	117942		120483		127328	526706	465271	322934	427956	395386	430839	370142		162832	277940	175918	326589	295099	194502
									1.30282	71828.8		1.95334	144562					-2.15306	131925		127430			526540	423691	313071	463229	422966	434376	372707		167959	270762	167829	312665	296087	203519
									1.31435			1.96414	106335					-2.14306	151871		123502			520126	382111	303208	495681	451195	433641	373609		151455	265780	164176	292384	297074	210890
									1.32588	80588.8		1.97493						-2.13306	151949	136994	119575			507086	365254	295187	496296	479424	432511	374511	150667	135987	273958	167122	273336		210008
									1.33741	75281.4		1.98572	75821.7					-2.12306	141009	110059	119880			494045	356129	300302	496912	490853	431381	377711	127999	141852	282137	170068	294415		209126
									1.34894	98192.5		1.99651	70350					-2.11306	134904	109866	120700		143166	505062	347003	305418	498745	500023	430996	386321	113915	147718	275013	169822	315495		207677
									1.36046			2.0073	94537.4					-2.10306	133004	126177	128639	176195	128962	528522	342719	310533	503020	509193	431069	394932	113590	167137	265645	168851	322097		206215
									1.37199	78273.9		2.0181	90120					-2.09306	131914	135108	139574	166648	116155	551981	349256	313357	507294	471771	431143	404978	111631	189247	266282	169417	316815		207460
									1.38352	85000		2.02889	92466.6					-2.08306	131914	124557	141156		129487	548847	355793	316144	504339	432462	430333	421296	107183	188680	273548	175177	311759		209428
									1.39505	92883.7								-2.07306	133302	114006	133979		142819	540379	362330	318931	496239	396922	427682	437613	112713	174353	277958	180936	309783		202999
									1.40658	68555.5								-2.06306	137663	127082	129830		146653	531928	383017	312438	488140	450272	425030		132667	170128	276588	180514	307807		190991
									1.41811	86303.3								-2.05306	139592	141906	131865		149947	526068	406078	304251	458144	503621	422330		140940	180419	275128	176636	307709	323196	187229
									1.42964	67472								-2.04306	132353	146329	133958		158049	520208	429138	296064	423844	550058	417965		133168	190976	272245	173271	308928	309245	195219
									1.44117	87252.4								-2.03306	125547	143452	136405	136256	167056	507305	435733	305510	393649	545958	413600		128919	202606	269363	178770	311200	295295	201616
									1.4527	94659.6								-2.02306	122594	141206	138853	127180		462433	418003	322265	406426	541858	409236		129272	214237	260873	184268	322229		202486
									1.46423	78366.1								-2.01306	119642	140919	143973	138179		417560	400273	339019	419202		396723		130459	214804	250884	188544	333258		202841
									1.47576									-2.00306	103386	140631	149224	154694		418512	382543	349936	427487		381235		132680	215218	239536	191429	335313		189123
									1.48729	70754.5								-1.99306	87034.3	137538	143302	155428		502963		356420	427000		365748	457673	137259	226185	226926	194314	332020		175405
									1.49882	130094								-1.98306	85424.5	134133	133967	145585	105286	587414		362904	426512		358435	444425	144625	240227	225343	197397	327493		191674
									1.51035	130136								-1.97306	85741.2	131931	133102	141064	126875			367781	410789		361662	431177	149005	236991	257238	200506	315743		213367
									1.52188									-1.96306	92318.9	130685	138412	144108	142944			370525	384483		364889	421579	150027	220308	289133	201030	303993		203331
									1.5334	53980								-1.95306	100704		142330	149882	151486			373270	358177		368689	413270	152241	204548	304536	195350	301518		176832
									1.54493	100692								-1.94306	99731.6		144078	164937	157176			377349	349190		375982	404962	155730	190499	319552	189669	303707		163112
									1.55646	82305.3								-1.93306	94100.8		146658	179158	156762		454058	384676	343464		383276	402205	157560	179672	303782	193465	306400		163813
																		-1.92306	95503		152498	174091	150848		456679	392004	339492		390569	402750	157698	188907	275213	201184	311317	298557	167727
																		-1.91306	102449		158143	169023	124716		459300	399309	352624		401238	403294	158482	198142		207357	316233	283894	179848	158610
																		-1.90306	101172	112760	151498	180168	103271		461922	406481	365756		412524		159892	198510		202232	311043	269231	189035	183380
																		-1.89306	89877.4	126072	144854	194049	120037	415072	464000	413654	371211		423811		154866	198174		197107	301604	260927	169565	208151
																		-1.88306	85458.4	135137	143901	186064	136780	409229	465706	420808	362056				143902	198187		197094	295332	264249	150095	209138
																		-1.87306	94244.6	125167	144132	167304	148411	403386	467413	426627	352900				137245	198340		201550	300071	267571	164878	199172
																		-1.86306	101335	115196	142706	163506	160042	408092		432446	346139				134369	196403		206006	304810	261410	183280	194429
																		-1.85306	102875	120318	140350	175652	173258	449480		438266	341003				134926	192396		216394	305004	250012	197926	199325
																		-1.84306	103155	128342	143224	183996	186650	490868		435177	335866			451921	138352	190164		227116	303624	238613	211081	204384
																		-1.83306	94664.5	132355	152420	183398	181420	530380		430817	337847			447746	145533	192270		235248	302995	256073	211232	218237
																		-1.82306		132278	159618	184260	171400	567044		426456	341109			443571	155698	193685	282035	238777	304484	275547	199732	232090
																		-1.81306		133789	161283	196615	152725	603708		418262	344262			440315	156695	186970	289589	242305	305973	297094	194041	242606
																		-1.80306		144194	163646	208970	130177			408695	346418	449262		441247	150763	180256	296938	239249	305405	325767	199680	251588
																		-1.79306		154598	174315	191517	130844		490709	399128	348573	461254		442178	128859	178194	301995	234260	304262	354441	205249	255406
																		-1.78306		154092	184984	171711	147900		467097	394614	347620	473246		443168	95481.1	176849	307052	233454	302445	343784	210421	249710
																		-1.77306		150992	187736	178904	154192		443484	393501	340898	466861		444950	90288.5	182642		250929	299061	296227	215593	244234
																		-1.76306		144647	189509	195529	148897		419871	392388	334175	456896		446732	104336	192206		268405	295677	248669	207581	250375
																		-1.75306	133606	134558	192382	196568	149771		428950	391776	345284	446932		448514	109513	199087		270386	299886		199047	256516
																		-1.74306	130332	126401	195721	185126	160840		447140	391755	368196	460187		454302	108939	202586		262011	305760		198157	254862
																		-1.73306	124703	132305	194569	181714	169788		465330	391733	391109	475555		460273	118269	206315		253793	309016		199506	249632
																		-1.72306	117396	138209	189183	192001	173070		470204		392607	490923	411297	466244	133694	210808		257853	307180		194861	250104
																		-1.71306	106391	146721	185903		171982		447966		390418	480191	388512	455709	143995	215172		261913	305344		185963	261066
																		-1.70306	91304.3	155981	186954		149210		425727		390214	469361	365728	442134	151305	212643		259048	307760	257839	177386
																		-1.69306	82553.3	154084	183236		127221		403489		406998	459785	342943	428559	154588	210114		246840	310875	275290	169298
																		-1.68306	84742.4	137610	150117		116840		419167		423782	465486		431750	155642	206161		234632	315538	292740	165328
																		-1.67306	89636.1	123172	116997		106459		440180		429900	471186		441060	153853	201866		246688	322747	312476	177041
																		-1.66306	102294	129324	123915	203698	102164		461194	407017	416726	475574		450370	150574	196644		263403	329955	333296	188712
																		-1.65306	114402	135477	132854	196932	98131.8		471615	407063	403553	472828		442029	151372	190790		278318	323253	354115	198275
																		-1.64306	123394	133740	138301	195232	93515.1		467644	407108	406480	470083		422908	154194	180406		287894	314963	359625	207838
																		-1.63306	131937	129323	142672	196553	88798.4	419970	463674	407154	419810	468629		403786	159841	162705		297470	313572	364642	203122
																		-1.62306	130113	127907	149293	198302	103943	404879	459703	399585	433140	471378		395185	166814			305334	321830	371919	195502
																		-1.61306	128289	130943	157564	200594	125733	389788	457806	391211	424819	474126		396731	172531			312336	330089	385649	189344
																		-1.60306	136890	133568	163010	201913	140797	373194	455970	382838	412941	474579		398278	177691			318001	347602	399379	184000	313933
																		-1.59306	146237	129669	164019	200387	152155	356195	454135	391667	402796	470032		404112	174279			307937	365744	396321	196291	238412
																		-1.58306	131807	125770	166104	198486	157326	339197		405758	406619	465485	382666	416452	167288			297874	376523	379527	229788	196991
																		-1.57306	112323	132204	172444	191536	157229	379264		419848	410442	460868	387388	428792	147667			296797	378505	362733	252166	218099
																		-1.56306	103074	142747	178797	184585	159850	421624		417139	410101	456143	392111	437065	123084			305018	380487	370311	243793	238866
																		-1.55306	97876.7	143233	186031	181876	165995	456692		404441	402417	451418		435149	121514			313238		382511	237236	242665
																		-1.54306	96299.4	126739	193266	179728	166510	445112		391744	394733	440357		433233	128444			321505		390856	252432	246464
																		-1.53306	97056.5	111490	195117	168662	155643	433533		389723	397726	422266		433341	127331	177344		329776		373673	267628	259148
																		-1.52306	103002	138932	195838	153733	150744	421404		398881	407452	404175		443082	123430	165377	263377	337367		356490	254926	275889
																		-1.51306	114145	166375	197158	150433	166256	408049		408040	417178	400845		452822	126930	156762	271340	343497		352838	238725	285630
																		-1.50306	116620	176388	198817	158220	180341	394694				409415		461363	132833	175171	257268	349626		367737	239660	282557
																		-1.49306	105600	178379	192595	167589	184123	389323				417986	382898	451650	140880	193581	226056	348052		382636	247937	279384
																		-1.48306	98020.7	177383	176783	180223	187444	392507	451174			423240	367396	441937	149577	200836		343643		386989	254633	271343
																		-1.47306	99174.4	170619	169534	190513	164191	395690	450953			426574	351894	432224	168569	206829		341361		387082	259821	263302
																		-1.46306	103808	163855	186210	186446	140938	390094	450732			429908	336393	429115	190469			351708		387248	262952	261040
																		-1.45306	124924		200310	182380	145101	379907	450510			426757	339975	426355	194209			362055		411850	261775	261412
																		-1.44306	144566		183065	187522	151895	369719	447870	422730		420995	351523	423595	193181					436452	260495	263975
																		-1.43306	143297		165819	193101	151166	357045	444230	428529		415233	363071	427282	172951		233205			451815	258558	270542
																		-1.42306	142027		163158	194810	148648	343863	440590	434328	433004	421703	365626	432214	148053		248844			444938	256620
																		-1.41306	143948	157689	162330	195356	146680	330819	437540	440126	413801	431376	355230	437146	156770		257668			438061	243976
																		-1.40306	146010	131033	162789	191024	144946	350469	436211	446260	394598	441049	344834	436272	173027	225596	259097			448963	230723
																		-1.39306	155860	104377	163797	183204	136184	370119	434883	452417	393707	451818	337911	433210	176412	223951	258002			472525	238160
																		-1.38306	167095	109436	160106	180106	122709	382991	433554	458574	395540	462749	357959	430149	177145	222305	247346		367840	496087	252216
																		-1.37306	177884	115585	151958	184169	122179	364559		456647	396900	473680	378008	429543	173632	218360	236690		361007	482847	266275
																		-1.36306	188517	130109	145576	189313	134910	346128		452638	394860	464370	398056	430479	169318	213973	233671		355654	464335	280337
																		-1.35306	175715	149699	142854	198483	147694	350550		448630	392819	454034	399545	431416	171486	216545	231155		360216	442625	284972
																		-1.34306	149284	163415	141181	207422	160562	397078			398958	442263	396916	431366	174763	223268	240686		364777	404765	274271
																		-1.33306	139618	161996	146063	207673	171477	443606			418823	386255	394287	430342	184677	230297	256221		361415	366906	266105
																		-1.32306	145190	160577	150945	207924	177483	468328			438688	330247	396564	429318	195615	237757	264886		353770	364200	268595
																		-1.31306	151801	161110	155528	209610	183162	473369				285118	403322	430221	203760	241834	263098		346153	403459	271098
																		-1.30306	159876	161777	160094	211571	187349	478410	462256			327070	410080	434128	211518	232575	262706		338675	442719	277356
																		-1.29306	160257	166775	161299	201452	189992	508734	468726			369024		438035	201371	223316	272006	354548	331197	451261	283614
																		-1.28306	143278	174752	161459	184951	173736	549923	475197	439321		400507		437085	189033	216696	281306	371552	334787	449368	284763	241862
																		-1.27306		177997	159524	172657	157481	591113	478297	436912		387551		423584	193633	210102	272563	388557	343398	447314	284754	229055
																		-1.26306		166952	156042	165134	150966	600084	477182	434503		374596		410083	200045	213026	260765	393592	350493	441087	288992	216248
																		-1.25306		155906	153090	163378	144743	604377	476068	430786		365929		398722		218661	258189	383968	351785	434861	295761
																		-1.24306		141722	150980	176247	150938	607980	474953	422944		368840		398022		224314	262169	374344	353077	433107	296300
																		-1.23306		127210	150169	187266	159050	597589	485573	415101	501982	371752		397323		229981	266856	372148	363480	440533	288853
																		-1.22306		120814	154563	181070	171894	587198	496292	406057	494968			396870		236897	273089	371134	377310	447959	284292
																		-1.21306		120757	159031	174874	186219	582852	507012	386429	487955			400632		246086	280520		387648	439112	288404
																		-1.20306	89863.9	119511	169424	171816	197700	599832	507947	366802	489480			404394		253160	314630		387276	420214	292864
																		-1.19306	84605	114003	179818	169064	207697	616812	500508	347175	496006			408156		247488	348740		386905	401315	302679
																		-1.18306	80858	108495	187622	165841	210737	632377	493070	356046	502532			406877		241815	333176		387527	394858	312494	249141
																		-1.17306	77575.2	113249	194876	162440	208143	645770		366004	514306			405297		252525	302964		388453	389650	302666	255343
																		-1.16306	83931.2	119477	189409	165049	203818	659163		375962	526783	412120		403716		264462	288693	426565	388054	387044	289974	260218
																		-1.15306	95327.7	123872	176699	172784	197361	660748				441123		403083		267207	290266	433035	384325	394890	281597	262682
																		-1.14306	97068	126646	170846	177593	193731	653368				470127		402642		266348	292588	439504	380596	402736	275212	265343
																		-1.13306	90850.9	128781	173390	177063	195511	645988				477042		402201	250432	267834	297408	440797	376376	398691	273148	276837
																		-1.12306		128145		177272	196395					468533		408089	234922	271607	302227	437220	372036	382265	275480	288331
																		-1.11306		127509		181133	194419					460024		416440	223968	272090	322953	433644		365838	279877	288671
																		-1.10306		134545		184994	191170		498139			456389		424791	213347	264686	344340	445250		362388	288925	283966
																		-1.09306		143004		181308	179696		484330		557991	455173		426232	225275	257044	332842	458028		362588	296684
																		-1.08306	95234.6	141472		177487			470520		583770	453956		423218		246740	306524	464166			294883
																		-1.07306	100422	129947		177960			456711		609550	458155		420204		236436	294463	457509			293081
																		-1.06306	105849	121405		179529				389441	618478	464179		416542		236501	302205	450851			292951
																		-1.05306	113126	128962		185005				400942	625278	470203		412223		238111	308990	444109			292946
																		-1.04306	120348	136518		192968				412443	632209			407904	253117	246121	310262	437340			301390
																		-1.03306	118724	148712		202252				423513	639946			405100	243362	257452	311534	434994			312776
																		-1.02306	117099	161975		213320				433419	647683			404720	234583	262549	300680	454560		365623	313361	289185
																		-1.01306	116717	172610		221380				443324	648721			404341	240067	259911	288127	474128		348750	305227	276593
																		-1.00306	116476	180271		219878					639315			405072	244876	257828	287436	478251		331877	306702	264332
																		-0.993056	132820	185403		217872			478344		629908		390097	408766	241508	257557	294444	471241		299423	324906	266422
																		-0.983056	153590	172912		206974		474028	473945		622435		385806	412460	239900	257278	304620	464232	338069	266023	339346	268512
																		-0.973056	152779	160421		196075	172994	504708	469546		616038		381514	414790	256376	256649	321063	480425	328488	244314	336208	264102
																		-0.963056	141858	165590		185532	163259	535389	471445		609642		384432	410006	269653	256020	336514	496754	332737	261004	333070	256763
																		-0.953056	135927	175684		175043	173152	549816	484071		603147		406854	405221	254468	257775	337679	506076	354623	277692	321241	253139
																		-0.943056	133722	181445	197560	170125	212265	559791	496697		596640		429276	400921	241326	260089	338845	505205	376508	287206	309306	256233
																		-0.933056	136650	181656	187024	167804	235529	569767	509323	493722	589949		451698	406030	244148	256625	349255	504334	384425	290201	306425	258857
																		-0.923056	145503	181848	179744	163822	221312	596552	510729	516642	582164		397047	411140	245881	249284	362059	498212	391742	293196	305817	241447
																		-0.913056	151965	181861	174885	158154	208315	624058	511122	539561	574380		340353	416249	240051	248189	372394	490940	399474	300565	308260	224037
																		-0.903056	154095	181875	176929	155310	200432	647176	511515	537708	563638		283659	427205	235569	257014	380482	481878	407658	308930	312646	222115
																		-0.893056	152572	175123	189956	158736	192074	641604	511860	525999	548396		309010	438554	239496	263556		466946	415842	319457		227160
																		-0.883056	139931	166130	198212	161282	178804	636032	512150	514290	533154		373243	449902	242543	259285		452015	420713	348376		228383
																		-0.873056	129829	162521	187189	157656	165534	623032	512441		524024		437476	468014	240622	255013		439156	425576	377296		222707
																		-0.863056	135466	166736	176270	154031	181180	593222	512669		518214		485323	487559	239392	257941		427430	416334	397867		217336
																		-0.853056	141130	169761	174967	151083	197316	563411	507760		512403		506744	507103	241714	261149		416866	393912	405691		224795
																		-0.843056	147644	155381	173664	148179	202561	554636	502851		520196	418166	528166	510712	241839			424511	372829	413515		232254
																		-0.833056	154158	141001	171276	157405	206304	568625	497942		529510	411678	547084	507921	231621			432156	387299	416163		242742
																		-0.823056	164018	144745	168655	170603	200226	582615	483930		536397	405191	539749	505130	222535			429853	401770	416446		254590
																		-0.813056	174161	155526	164409	175419	191284	601891	462739		529630	402102	532414	499624	218357			416476		416728		258847
																		-0.803056	180933	161503	159231	173848	194777	623964	441549		522864	402928	525079	492320	215645	238459		403099		411801		249419
																		-0.793056	186932	159532	161160	172456	204408	646037	424066			403753	507846	485016	218795	244904		394498		406751		240577
																		-0.783056	189172	157185	171847	171354	203008	678549	437707			401767	488004	485739	221002	249949		386510		402518		255964
																		-0.773056	189842	143880	179491	168975	193112	713233	451348			397428	468161	494821	219713	244144		385993		400524		271350
																		-0.763056	178008	130575	178486	161353	187179	747859	464989			393089		503903	217156	238339		402946		398530		272572
																		-0.753056	157732	129618	177807	153936	185891	748211	460239			388648		489761	210224	238094		419899		378250		267441
																		-0.743057	146781	134220	181282	166189	177875	748564	445750			384145		437409	201387	238450		430447		343490	321706	267188
																		-0.733056	145592	137261	184757	178442	157671	729192	431260		442001	379642		385057	186414	241304		438413		308730	299505	275710
																		-0.723056		137352	180656	174372	150066	617138	417501		451553	385469		352791	176199	245276		440616		313207	277304	284245
																		-0.713056		137466	175574	166828	180042	505085	406646		460490	395647		375890	180308	244673		402789	407050	324682	276920	293331
																		-0.703056		147323	177695	169114	205041	467924	395790		466121	405826		398989	184467	239079		364963	418073	339392	278577	302416
																		-0.693056		157180	182940	176958	201045	570294	384934		471751			417644	188763	237099		355715	423647	374104	295532
																		-0.683056		168129	186840	185696	197123	672664			475203			411958	191582	245071		370910	398918	408814	318261
																		-0.673056		179643	189446	195513	194890	677430			475496			406271	190486	252098		386104	374190	420386	326388
																		-0.663056		188930	191320	203860	192657	593206			475789		396750	400844	188622	242671				401260	321950
																		-0.653056		193376	191656	208177	194737	508982			471689		388980	401252	184846	233243				382135	306971	314519
																		-0.643056		197821	191068	212229	197106				465322		381210	401659	187316	237222					272329	308227
																		-0.633056		190125	184556	213287	198110				458956	326293	393795	402066	204444	243710					248345	301934
																		-0.623057		182074	178043	214346	198841			343668	484061	310298	451100	381609	214347	241243					280093	298263
																		-0.613057		172690	187340	205855	197000			335643	512239	294562	508404	359599	208261	233525			372588		311841	295762
																		-0.603056		162516	197519	196252	194199			327617	536636	290247	564825	337589	208244	226294			361215		342186	300097
																		-0.593056		158955	192976	189540					541541	285933	570435	387483	220917	219741		533834	347967		372491	316693
																		-0.583056		172034	183772	184009					546446		576046	453276	229854	213854		546060	328436		377944	332870
																		-0.573056	206323	185113	181232	175139					547703		581656	519068	231403	210526	255115	558285	308905		376531	332454
																		-0.563056	196787	193661	183677	163239		549860			543793		576811	515674	228703	207199	268890	556082	307922	385520		332039
																		-0.553056	189410	201923	183585	155152	163599	585208			539884		567928	483625	218052	213778	288185	544451	313148	349203		325342
																		-0.543056	184085	191870	179427	154520	170696	620555	409544		541494		559044	451575	213630	220412	330728	532833		312886		315843
																		-0.533056	179188	169462	177091	154550	176166	621894	412209		545880				220254	219812	373272	521970		295498		316977
																		-0.523056	174919	153322	182194	158256	178007	570504	414875		550265				223306	217198	381792	511107		280626	353272	337159
																		-0.513056	171256	155635	187250	161962	177954	519114			542575				220356	217185	387399				349920	356721
																		-0.503056	169032	157949	187337	161557	170552	500688			533789				219000	219130	389851				346696	352177
																		-0.493056	169011	164053	187424	161010	163790	507550		253266	523157	314939			220188		390606				347614	347633
																		-0.483056	178525	170532	182982	161567	162759	514412		264403	503398	287600			216830		400905				348532	340190
																		-0.473056	186385	172905	177556	162433	161728	575960		275540	483639	260260			206588		426798				349414	331455
																		-0.463056	175022	172133	185724	162994	163496	656751			452573	269527	490163		210074		451877	408779			350289	326566
																		-0.453056	163660	172600	201742	163347	165277	737542			405876	329285	487337		233309		470309	436370			349800	328555
																		-0.443056	169720	177390	214067	166404	168999	672206			359179	389043	484512	373546			488741	463962	351501		348585	330396
																		-0.433056	176305	182179	221813	173356	172959	593034			361180		487366	383143			487679	471286	353684		338746	326609
																		-0.423056	165999	179979	228139	176709	175096	520629			387037		495085	392740		200842	482854	468656	355868		318952	322822
																		-0.413056	153000	176818	230400	167577	176739	518980			412894		502805	404638		207050	464027	468483	368773		300262	321975
																		-0.403056	148861	179704	232597	158679	172050	517330		305045	423624		506193	429784		207111	434530	495183	383347		284474	322436
																		-0.393057	147613	187835	233971	155693	164408	521959		288655	433084		496077	454930		201275		521883			270484	316010
																		-0.383057	143770	193389	235345	152707	159675	544354		272265	442936		485961			195840					275320	297286
																		-0.373057	138504	188094	229818	150906	157071	566749			454643		475845			191351					280155	279260
																		-0.363057	138280	182800	223382	149311	159022	580512			466351		489139		196358	189640					287637	287618
																		-0.353056	142401	184616	225293	157660	166054	583060			463667		503740		188286	217330					295416	295975
																		-0.343056	149931	187703	230850	170984	169519	585607			441554		518341		188891	245019				416872	304004	294031
																		-0.333057	162003	188030	227578	172584	166864	592446			419441		510309		198739	228980				404823	312922	287513
																		-0.323057	170438	185648	215765	161523	163696	602044					490167		208086	206657					311166	278469
																		-0.313057	171163	183321	206504	153876	159095	611642		367210			470025		216924	207907					299624	264921
																		-0.303057	171088	181275	202645	154387	154597	602760		397622					230520	221173		496882			294551	251403
																		-0.293056	168043	179229	199447	154135	150648	588742		428034					248705	229332		528040			302425	238982
																		-0.283056	164957	181850	200540	147660	147004	574725		458446					252722	231257		550714			309971	226560
																		-0.273056	161514	185513	201634	141185	148694	572421	493796		385675				243732	235820	274758	525160			315583	230010
																		-0.263057	158071	189939	197342	149346	150384	570653	484927		373437				241218	248811	266449	499606	409447		321194	240495
																		-0.253057	153022	195210	192740	158719	157192	567910	476057		361198				244364	261627	268748	473050	386527		313485	249623
																		-0.243057	147966	200226	188088	156389	164271	558657	467187		360618				224701	267940	276217	445714	368184	335306	305167	256336
																		-0.233056	155114	203532	183422	149899	165065	549404	458693		375410		280735		186074	274254	287156	418378	354405	353793	306623	262010
																		-0.223057	163821	206838	167443	145574	164706	535920	450258		390203		329672		156302	254730	303264	394098	340931	372280	311036	229495
																		-0.213057	148339	197805	142943	143008	164355	512746	441823		390908		378610		133535	229315	316607	369893	342291	364023	299842	196981
																		-0.203057	125971	185427	144048	139290	164007	489573			385070		407261			208938	311600	357913	343650	310167	277311	186633
																		-0.193056	112364		186446	133580	168671	486655			379231		412907			191885	306592	365127	354372	256311	267327	186092
																		-0.183057	103072		215320	126727	176205	505880			377703		418553			189452	298263	372341	373086		276906	190160
																		-0.173057	101504		188420	114682		525106			376479	442677	423676			209854	289395	391803	389790		286184	202419
																		-0.163056	105965		161736	102636						451423	426300		136939	227978	267885	414285	374360		294268	214516
																		-0.153057	111055		163442	117951						460169	428925		146706	235605	237570	425107	358930			220759
																		-0.143057	116904	177519	165148	133412						461852	431549		154491	243232	226177	393460	352076			227003
																		-0.133056	125705	180586		146253	179217					446754			160997	237752	255232	361812	351478	254510		217925
																		-0.123056	140116	186884		158475	169370					431656			156492	231815	282587		347693	309697		202080
																		-0.113057	149786	197789		157438	164051					438546			145243		276244		314424	364883
																		-0.103057	144140			148384	175035					481953			147154		269901		281156	374531
																		-0.0930565	137267			143475	185251			399300		525361			156708		269649		270218	344123
																		-0.0830565	122042			143898	189424			422722		538502					271141		273145	313715
																		-0.0730565			151867	143240	193656			446143		515460	394892						279779	319795
																		-0.0630565			162714	139364	205047			469565		492417	369228						309896	333743		229464
																		-0.0530565		239622	172395	135555	216438			467822	292815		343564						340012	341442		212116
																		-0.0430565		239019	166467	132680	216122			465344	290899		317900					392670	347717	300178		197334
																		-0.0330565		238542	160538	129804	214557			462868	288982		313381	301866				425937	343650	258915		187098
																		-0.0230565	107108	241288	142046	122661	201832			394579			309074	255554				424471	331090	230482		177383
																		-0.0130565	126403	244033	121872	114937	186300			313097			304766	209241				334220	278496	220995	307760	186007
																		-0.00305648	130469	239504	210996	125004	176916			231616					113375			243968	225902	211508	280612	194632
																		0.00694352	133841	233296	174823	120653	178491	421169	336565	246423		246910			126020				240894	204152		188323
																		0.0169435		183624	124751	110981	191268		481758	303617							176221		284639	197732		181013
																		0.0269435		115312	116802	129902	179684			316169									290226			172303
																		0.0369435		133696	156744	170389												233415	284195			130431
																		0.0469435		198148	162482	187140		227514			256425		199562					240451	257204			153541
																		0.0569435		178448		111706			317406		244044				91091.4			225178	275428	260742
																		0.0669435	101739	197175		112672			337937						130325				313647	264072
																		0.0769435	100755	189005		105718									122031				324444	257358
																		0.0869435	97274.3	211886	176078	88776	141193	209475		484821					100384				303394	222994
																		0.0969435	97703.9	200591		80044.2	130556			447145					88299.6		123940		223220
																		0.106943	99077.8	121593	166467	69584.3	184138			408306					85100.5		109041	284193	208630			148839
																		0.116943	97742.6	202398	163089	74263.3	128017			367717			176692		86140.8		120878	305616	224530			144396
																		0.126943	91112.5	212674	122425	100251	93917.6			349206			163797		86430.3			230067	224486			143247
																		0.136943	124876	220596	111983		86238.7	162125	227543	340934	254196	279276	159063		84439.1				220568			140712
																		0.146944	106877	206392			89195.9	135964	257304		249810	251324	157410		102069				209244		287145	103790
																		0.156943		195940			113046	108736			207092	260168		266795	116826				218631	278894	329751
																		0.166943		194372	113753		122803	103112			178490	259829		355682	118290				237835	315424	323686
																		0.176944	172159	158401		106509	120719	117777				244687			104254	164172	87601.5		227992		302974	88935.4
																		0.186943	114315			116939	111051	134795				243493			121961		121316	181606	224721		276010	127088
																		0.196943	102501			90427.6	115265	112556		345423		247554			123451		123897	159079	234383		256425	96235.3
																		0.206944	104146			116503	112335	104224		374417	374390	256345			115494				264542	190634	242419	113364
																		0.216943	97673.7		86146.2	107040	99705.3	137705		307800	377762	287410			102210	177968			304882	237656	277801	137390
																		0.226943			120845	88199.4	82011.9	137204			270415	341712			90596.4		127607		278110	258330	297230	149726
																		0.236944		70260.1	105013	82548.7	95590.7	129300			197689	297173	135620	269532	93408.8		133589		261486	241197	295089	159132
																		0.246943		134162	124687	84120.5	118218	111198	214609		194624	246564	157285	310603	95629.7		110604		265531	223957	263814	143656
																		0.256943		183161	149050	73693.6	116156	131755			172523	230834	149191	247846	87386.5		109930			206632	233533	142706
																		0.266944			121611	67574.7	100934	101805			186445	264036	159369		47566.5	137893		180712		232405	224258	130240
																		0.276944			133388	90536.8	140026	103657		283092	183916	330408	193315		62903.7	146380		179946		276935	245931	108986
																		0.286944			120297	99095.3	123347	115916		304527		294340			88125.7	148294	101071				282665	109284
																		0.296943				129153	108029	108229		311014		254338			100224	161311	102263				298794	111331
																		0.306943	93758.9			133625	98373.1			303945	173300	213934			79247.4	150607	111218	152604	259038			95682.5
																		0.316943	85144.2			105001	86887.3			295100	287959	263811			88763.7		109241		231879			98747.4
																		0.326943	74904.1		101621	76020	83155.1			286258	284455	344635			98385.9		105322					119296
																		0.336944	78880.8	116724	101658	72490.9	83673.4	137354		281576	245513	330782		185264			110166				303672	124792
																		0.346944	80979.7		92525.2	76972.6	85423.9	142023	224281	273044	245318		130733	170007			110165				285125	126739
																		0.356943	79077.3		118069	94892	87230.9	135557	305856	258147	223705		110212	267133			105577	126776		161357	348388	117666
																		0.366943	77718.4			90442.7	151090	119582		273454	211080		154522		73183.9	160537	122144	95684.8		169104	419613	107688
																		0.376943	80926.1			94437.6	142190	108564		304256	222630		168377		84100.6	124840	102412	138393		179901	269630	98717.4
																		0.386943	89652.7	66322.3	119782	94120.7	110459	99982.8		304737	248614				96808.1	98867.4		229861		193145	215492	87888.1
																		0.396944	90667.7	77928.8	108637	87628.1	88530	71582.7			214267				85947.4	69653.4				192453	250339	109483
																		0.406944	92578.1	95086.3	118114		81679.5	59683.4			202596				73018.1	78026.2	106208		243247	185730	211154	95463.7
																		0.416944	96186.1	86694.5			88068.4	148730			217958		173657		67726.1	93735.8	100317		254455	233606	189824	88659.2
																		0.426944	111256	99520.1			95478.2	121229			132772		200296		81674.4	101406	85272	172341	255884	291806	214890	94684.9
																		0.436944	164169	130785	103105		99388.2	81956.2			150654		208762		90933	92000.3	91206.9	159560	264192	235730	236970	97117.8
																		0.446944	90430.2		83703.6		99388.2			278966	177034		162170		103328	91751.4	92762.2	141212	288856	186153	253347	124736
																		0.456944	73533.4		85396.8		67079.3			262201	163120		118793	163496	117586	109846	131581		268407	194004	244340	105969
																		0.466944	69805.3		71278.3		73540.6			278770	150908			183508	114800		106711		222063	211117	237651	112484
																		0.476944	57233.8	75751	92866.6		97391.4		208439	353170	142722			239521			92850		287637	253260	232747	136363
																		0.486944	49331.6	89025.4	76044.8		64347.9	130626	213009	342266	157384		137292	217126			91092.4		321095	262031	249561	129601
																		0.496944	58216.8	91936.2	89154.1		79899.5	110997		285383	204529		119339				89701.8	168234	269597	223383		134570
																		0.506943	64016.3	77832.1	98281.3	86436.5	87329.5	121697				465671					110113	161225	243348			143197
																		0.516944	66360.3	100191	104524	82626.5	89695.5	109135				359883					96144.5		232008			131272
																		0.526944	69435.8	166305		86571.7	96243.6	108061						172822	97783.8		71627.7				157922	101962
																		0.536944	80465.1	122384		96512.4	96658.1	118145	234932					155966	80800.6		77850.7				197694	74158.8
																		0.546944	85281.6	126123		101525	89143.4	107511	226902		193440			146912	86168.6	109891	95824.5	145302		222734	194626	82897.9
																		0.556944	78008.3	93618	114405		84773	108307	241062	224430	203008	485053	140139		85758.7	102509	94579.8		217006	218465	165574	89837.9
																		0.566944	63465.2	110123	91534.5		89825.8	124045	240890	239500	183450	264226	108182		81123.8	109401	87403.7		221502	230610	190604	99640.1
																		0.576944	58498				81350.5	145120	228012	320132			95521.6		78470.7	141191	104888	138259	203980	243794	198897	106594
																		0.586944	82181.8				70052.6	154940		351375			102504	185080	99518.7	112046	112418	137591	188194	262362	185060	103753
																		0.596944	89642.9		85755.4		65642.7	151362		292689			108367	176327	104692	120536	95801.2	129951	179480		151676	117641
																		0.606944	78100.9		97841.7		73651.1	129071		344744			109268	188214	100621	138679	113314	142116	199285		118158	130833
																		0.616944	83257	98482	103376		100251	127568	202891	459463	186234		129722	215802	90869.6	115003	107468	133518	236896		95449.1	128727
																		0.626943	90772.6	81928.5	135628		90692.4	134916	248769		199508	209942	132389	169842	82379	88390.6	98064.6	135049	242396		115676	116119
																		0.636943	73437.3	82299.9	141674	126818	80437.6	114896			220326	245324		185138	78751.2	73290.5	103258	139462	248528	232152	155628	107234
																		0.646944	67769			84671.7	78612.3	95798.8			239790	237518			84095.3	76748.9	92981.4	100001	260988	247577	161003	128668
																		0.656944	72804.9		79430.4	77519	86870.7	92167.5			227471				97867.6	89257	93751.2		251194	264184	177112	108728
																		0.666944	76587.4	99565.4	73769.7	84143.6	103426								115962	77207.3	120176		227118	281296	204974	90217.4
																		0.676944	76587.9		66664.5	93354.4	112820								107731	95506.8	86757.9		195400	292604	227552	88825.6
																		0.686944	74933.2			92522.3	106304	100182		393614					102967	118314	107536	150628	178026	302834	237621	107177
																		0.696944	83162.6		94580.6	84453.4	73943.8	98334.8		358214					104516		143931		200471	236753	219550	120535
																		0.706944	88502.3		109637	82425.1	104614	130693			291020			179008	104874		129111		202886	182886	201591	119678
																		0.716944	89401.3	91898.1	136163	89022.9	108590	147918			301290			183972			90140.7		192089	218261	184639	117417
																		0.726944	84902.8	89586.8	113208	83495.6		115136			189795	310062		196920		106664	79552.8		181347		175114	127798
																		0.736944	75025.1	111316	84570.1	113418		153862			274662	338748		175048		88376.1	67419.8		182347		166074	154341
																		0.746944	61610.8	100395	85211.7	107005		160198			285195	249628		155265		74815.7	71534.1	105822	215936		157473	136674
																		0.756943	68491.8	89164.3		103387		151304			263239	223987		166799		75316.7	77866.2	93022.6			177913	128537
																		0.766944	73530.2	106879		91638.1	109047	129167			204071			150917		75985.5	78058.5	185729			194848	128125
																		0.776944	77944.7	114215	115708	68201.2	122122	103593						149829		79212.8	87171.6	95885.8			201091	123807
																		0.786944	85867.1	102598	120309	71450.6	119787	101308						174010		82258.8	106865	136856			240331	114433
																		0.796944	101658	96626	120247	71450.6	117717	96665.4			142072			217088		83292.9	116000					166479
																		0.806944	84987.7	87576.1	113246	91539.2	111288	118312			154011			261864		82372	128837		171944			136784
																		0.816944	82340.2	82192.4		96797.9	103432	120270			152135			206860		75528.2	127864		183268			104459
																		0.826944	86916.7	80482		104507	107500	152859			147597		181438	201742			109254		187894			95249.6
																		0.836944	87768.7	105652	95920.9	92364.8	121089	161521			127960		193060	203532			115141		199323	212070		117414
																		0.846944	73684.7	105173	81306.4	72154.3	107626	154317			176631		198303	191770		141008	80457.5		232697	241104	187382	156291
																		0.856944	67468.9	100684	78605.6	74657.9	78570	117871			218186		185187	194086	124176	145423	98557.8		238681		151444	127683
																		0.866944	99593	111838	87430.8	86880.9	63656.8	113517			173861		164073	156749	120147	113826	118197	162496	225062		153634	113282
																		0.876944	107108	92145.9	104329	77484.8	121121	120894			142961		156099	175364	110438	91204.5	94028	152965	233373		161285	105288
																		0.886944	77975.6		122304	97354.7	118993				158770		195643		112368	90354.5	102662	129568	228216		153182	93475.6
																		0.896944	62300.4		132712	93402.6	93967.3								121854	86650.8	90376.9		175234			122460
																		0.906944	87524.3		86339.6	101704	90572.6								128121	81647.8	90945		162650			99725.4
																		0.916944	74349		144781		80782.3	150607				298419			98021.6	79968.4	79557.8		179767			90743.9
																		0.926944	68276.8	85631.8				124727				283772			92217.8		73835.7					106337
																		0.936944	75183.3	83296.4				96133.5							110263		99865.6			188761		131347
																		0.946944	68652.2	86422.9	80650			91774							142894		101078	119143		204757	195192	94383.9
																		0.956944	58428.9		108883			120514			286560			211191	104301		99311.5		207233	203815	192484	113540
																		0.966944	71045.2			87783.2	97165.2	165364			355509	246611	156016	188246	105230		135788		206669	201313	199592	112024
																		0.976944	76114.1		131328	80877.1	107279	158607			326920	307173	159311	195170	129117		127400		205769	189809	201691	115004
																		0.986944	76550.9			71761.1	128788	193652			283826		159635	228039	136665		85433.3			182391	199406	134998
																		0.996944	91068.7		105128	95318.4	127111	171552			214112		127732	252185			62116.3			185755	173783	109456
																		1.00694	90240.7		94251.3	131950		150173						206548			69966.1			191227
																		1.01694	85693.1	121154	61391.3	66191.6		109228									80710.5	93724.3		199636
																		1.02694	80162.1	102138	93303.9	83137.2		94838.4									75907.6	76899.3	172828	186400		107113
																		1.03694	73408.7	97125.1	92454.1	64199.1					331789	254486		207007			77528.7	119109	182225	156221		89590.9
																		1.04694	65837.1	94667	78979.6	64471.8	89454.8				279836	243553		184251			95602.8	110340	190452	161812		110875
																		1.05694	71470	125308	104721	74071.8	94296.6				291704	250629		163335			101365	113311	184170	182448		114754
																		1.06694	86623.9	111547	105861	80739.4	101820	167621			388140	295758		145622			90219	103720	166332	178382	192897
																		1.07694	90389.1	84109.6	111616	78826.2	72108.6	160882			341113		99767.6				96234.7	142771	185466	169852	199384
																		1.08694	81243.1	79585.7	106335	71241.7	182504	148224			242506		108160				111424		201353	166457	208191
																		1.09694	68902.2	83158	79903.2		165832	152730			212040						102298		188969	163688	219058
																		1.10694	89221.1	109880	97953.3		114426	141827			228145						100951	160788	197336	164666		90929.6
																		1.11694	90033.5	117476	104810		96475.4	123968			230567						104343	166549	222677	168942		99407.8
																		1.12694	95812.8	99816.9	71371.2		85671.2				231164	307005					93840.1	152482	205077	181865		106141
																		1.13694	95524.9	101748	107799		87238.3				262382	312457					99844.4	133323	189284	194510		104761
																		1.14694	79459.2	43801.5	85275.9	87541.4	94219.5				270980	318006					99511.1	116071	201667	206770		94160
																		1.15694	63239.1	86541.4	77003	76582.7	100202					323645					125904	110243	208302	208800
																		1.16694	71674.1	105429	81836.2	86523.3	89157					300183		146884			97011.1	107598	210110	202859	229405
																		1.17694	79072.8	86152.5		89196	85923.1	99897.9				281463	145712	134815			93281	115208	219057	201656	169295
																		1.18694	74762.8	74965.2	115777	104492	90541.9	116040				288323	162635					108083	228058	202434	181008	109020
																		1.19694	59308.4	87168	94336.9		93629.7	136021			220297	300792	159091					115284	233316	182279	189466	104109
																		1.20694	53965.2	93879.9	87495.7		71304.6				172633	316691	156084	126504			116283	90335.7	217292	158377	191338	140495
																		1.21694	53555.6	97219.1		75817.3					203749	302182		150602			106685	123473	182916	174047	186148	124545
																		1.22694	59730.6	85771.8		101840					148993	286525		165579			93132.1	138236	180459	186857	185930	118709
																		1.23694	66585	78116.2		125046	53481.7	151341				269396		184488			90548.8	150992	184334	178942	210328	137620
																		1.24694	72530.6	102559		78634.6	47418.9	166692				319209		168928			109305	154766	194161	170169	206255	116589
																		1.25694	83848.9	106444	102797	84368.7	78763.2	193696			143719	384983		156736			121882	157314		159160		117106
																		1.26694	87357.8	57040.6	103238	75446.1	88355.7					364430						141631		163832		109698
																		1.27694	81561.8	81694.4		86730.8	85908.7											120984		190134
																		1.28694	77941.5	99779.3		83859.9	81783.6										131170	150772
																		1.29694	78702.1	82848.9			82814.7							183538			105442	154244			207957
																		1.30694	75109.8	76007	77003.3		89971.1				127257		156354	181252			103888	111714	181811
																		1.31694	63311.1	75362	80494.7	80097.6	90663				166598		198852	195128			103154	100210	171208
																		1.32694	55638.6	97624.1		75494.2	81165.8				197724		179457	170363			107014	95662.7	167734
																		1.33694	58389.9	102704		94234.8	78368.4	159804			144592		166465	161412			119935	99392.9			148302
																		1.34694	62712	101336			87918.1	184837			162754		150508				111480	86909.8		161517	157070
																		1.35694	49647.3	91625.9	146990		86603.3	198234			187268		134366				103390	104128		170893	212504
																		1.36694	55327.6	105728	141183	81161.5	75123.4	200605			158152		143668				98496	104574		179927	316814
																		1.37694	104429	117045	128262	87338.8	76546.8				156202		156126	191017			107577	117734		186347
																		1.38694	139365	99745.9		88893.5	69590.3				141518		170349	216121			105574			185996
																		1.39694	130938	77797.2		69112.2	62299.2				117619		168270	221425						178970
																		1.40694	76263.6			84505.7					116466		162242	205691				123584		162783
																		1.41694	83174.6		73235.8	71877.3							176771	173943			111628	131529		154852	234969
																		1.42694	82324.6	98157.2	70067.4	80001.2							202466				143774	131739		153291	220681
																		1.43694	81106.9	130030	74168.9	90961.7	90488.4						159990				119204	158944			218653
																		1.44694	78109	90096.1		88661.7	101582						142416				143963	125531			227274
																		1.45694	70556.3	105388			90194	148126					151487				130482	87741.6			186776
																		1.46694	70622.2	97323.9			110396						157834				110591	102685			168416
																		1.47694	71193.9				92931.3						107566	141303			103518	106368			195762
																		1.48694	62105.9			120453	83982.2	223970					112811				126404			184108	230330
																		1.49694	59077.4	87767.7		130124	103876						160275				106438			181089	254854
																		1.50694	74601.9	99908			86021.4						188845				107028	100331		181285	220447
																		1.51694	72527.1	100130	77168.5		95166.5						178399				114711	80146		189763	205800
																		1.52694	74596	108717		68317	114126							126578			101873	73243.2		188680	205354
																		1.53694	69501.7	120996		97487.5	129186							128407				90370.5		174539	193503
																		1.54694	67902.3	111490			111658	362760						145902				106166		160355	170239
																		1.55694	75652.7	103939			104661	340192					133409	135520			127083	105795		146139	130043
																		1.56694	70229.3	95178.8			88138.1	286472						131377			129187	108716		140802	123427
																		1.57694	68077.6	105474	88754		75546.1	210109						153658			128058	133152		139113	130233
																		1.58694		102113	114201		102899							200810			110679	104275		143558	156764
																		1.59694		92789.6	110150		132276							183024			94117.2	175763		149070
																		1.60694	102151	97242.7	88876.5		117475	197600						193197			115141	163700		182013
																		1.61694	95573.2	88778.6	81487.1		91015.9	188926					132330	199206				162306
																		1.62694	83337.1		102720		96735.6	182111					131424					123085
																		1.63694	75008.5		134904		105189						159663				128522	156879
																		1.64694	73353.7	71194.5	108949		98966.7						128371				140905	134748
																		1.65694	79547.1	91713.7	120910		84996.3						148512				143140	106804
																		1.66694	93373.5	108647	128152		70772						175199				139795	131898
																		1.67694	64984.2	102942			79139.6	275818					177172	310003			138616	162773
																		1.68694	84202	97715	156001		95937.2						147337	344678			117608	168855
																		1.69694	87016.1	98614.6	120132		99216.5						151198	345002			103632	172380
																		1.70694	71389.9	90058.6	141314								156719	318658			121534	159320
																		1.71694	107346	87297.4	141305			257229					167668	275011			129169	145047		153294
																		1.72694	84709	96348.1	135918			282631						232896			114521	145260		132751
																		1.73694	67081.3	130482	146169			264898						285764			112784	115003		114290
																		1.74694		123466	125167		91301.2	322807						225992			116742	157515		99630.9
																		1.75694		124076	101017		82878.6	358419					117401	212540			100635	201714		108474
																		1.76694		126242			81916.1	285318					135971	250989			77759	166913		114706
																		1.77694		117681			76704.7	287031					134552	249422			75755.8			114293
																		1.78694		105413	109592		69644.6						105794	258473						109864
																		1.79694		83431.2	86394.2		66060.3						92568.9							100004
																		1.80694		79690.8	99578.7		76898.2						158719
																		1.81694	88785.8	86110	108804		83731.7						121988
																		1.82694	82783.6	89267.7			86342.7	222765					96603.1					147752
																		1.83694	77619.9				86158.1	143702										149617
																		1.84694					102948	181940										150288
																		1.85694			72454.9		93845.1	312500										225916
																		1.86694			76802.5		80311.5							229957				206454
																		1.87694			91726.9		73855.5							225657				206249
																		1.88694					76681.9							224244				190858
																		1.89694	68966				70134	282743						201093				224866
																		1.90694	68254.9		103215		61908							168838				187658
																		1.91694	59679.5		86414.9		62617.8							191937				161903
																		1.92694	53301.4		95277.3		97933.2							191607				146233
																		1.93694	48554.7		102435		90793.9							206846				152233
																		1.94694	50604.9		113649		82022.9							195492				159462
																		1.95694	58451		92332.7		75631.4											131815
																		1.96694	66241.3		105882		68342.6	213894
																		1.97694	56703.2				62227	233442
																		1.98694	58535.8		149087		76936.5	193211										75201.7
																		1.99694	56789.1		135410		87385.3	195871										71315.8
																		2.00694	56910.9		124663			198509										93728.2
																		2.01694	60139.8		102199			185004										90592
																		2.02694	53396.7		103597			200436										92043.7
																		2.03694	56597.8		72337.2		74528.2	180226						227113
																		2.04694	68424.9				97923.6	209434						257097
																		2.05694	80942.3				106852	228632						159632
																		2.06694	86219.7				115088							170304
																		2.07694	76927.2				105957							155818
																		2.08694	64894.2				82910.8							135712
																		2.09694	64528.1				80948.7	252432						150727
																		2.10694	67892.1				81083.4	290259						154573
																		2.11694	73723				78901.2	348101						167729
																		2.12694	88433.7				71804.4	285695
																		2.13694	88024.9				56122.3
																		2.14694	83001.5				58665.1
																		2.15694	82293				57365.6
																		2.16694	86045.5
																		2.17694
																		2.18694
																		2.19694
																		2.20694	90705.5				65109.1
																		2.21694	75737.6				78787.8
																		2.22694	93874.5				77786.1
																		2.23694	111700				105452
																		2.24694	114210				127739
																		2.25694	104100				130678
																		2.26694					116946
																		2.27694
																		2.28694
																		2.29694	115293				71662.4
																		2.30694	95310.6				96973.4
																		2.31694	100925				87892.8
																		2.32694					101909
																		2.33694					119279
																		2.34694					102891
																		2.35694	137930				115517
																		2.36694	141561				122882
																		2.37694					114835
																		2.38694					87044.8
																		2.39694					97695.4
																		2.40694					102203
																		2.41694	119620				94194.4
																		2.42694	119600
																		2.43694	123493
																		2.44694	130146
																		2.45694	135308
																		2.46694	124453
																		2.47694	111030
																		2.48694	151061
																		2.49694	143339
																		2.50694	138578
																		2.51694	138615
																		2.52694	143109
																		2.53694	150221
																		2.54694	117659
																		2.55694	117659

## Sheet: Fig 2 
Numerical values for Fig. 2A,B
	PC1	PC2	average crypt height
Control	-5.0827	0.529674	148134
	-4.39995	0.344521	121594
	-4.16477	-0.107102	129266
	-6.25301	0.119767	167759
	-6.15624	-0.215172	154986
	-5.51367	-0.589755	158395
	-4.42669	-0.0651819	145134
	-4.33728	0.654568	171930
Focal	-5.58673	-0.689026	172360
	-2.09323	1.21187	179429
	4.34797	7.84097	245084
	-4.90776	0.0224605	145435
	-1.14519	-2.32419	281978
	4.31141	-1.41085	313944
	2.42004	2.22268	312341
	1.1767	-0.716991	240614
	-2.50825	-1.84994	195863
Continuous	9.90077	-3.22434	498322
	4.46478	-0.725747	417006
	8.25851	-5.57437	375211
	3.77916	0.818984	416730
	2.53382	-2.32864	417893
	3.64406	-0.958661	379233
	0.32904	-2.28165	396860
	4.8337	6.56877	380825
	6.57552	2.72735	398115

## Sheet: Fig 3 
Numerical values for Fig. 3B						Numerical values for Fig. 3C																							Numerical values for Fig. 3D						Numerical values for Fig. 3E						Numerical values for Fig. 3F
Ki-67 + cell count	Control Vehicle	Control Rap	Continuous Vehicle	Continuous Rap		colonic location	Control Vehicle				Control Rap			Continuous inflammation Vehicle								Continuous inflammation Rap							Foxp3 quantification	Control Vehicle	Control Rap	Continuous Vehicle	Continuous Rap			Control Vehicle	Control Rap	Continuous Vehicle	Continuous Rap		Non-Treatment model	Scores on LV1	Scores on LV2		Treatment Model	Predicted Scores on LV1	Predicted Scores on LV2
	11	13	56	21		-4.24306			98952																					1	1	3	10		p-S6RP	217	0	601	52.5		Control	-0.211081	-0.0471976		Control Vehicle	-0.105466	-0.18114
	12	11	47	24		-4.23306			100708																					1	0	6	3			84	0	382	87.5			-0.190894	-0.176289			-0.134703	-0.327367
	9	10	55	23		-4.22306			105674																					1	0	3	4			59	49	1843.5	62			-0.18064	-0.168434			-0.135865	-0.0229224
	18	13	51	25		-4.21306			112927																					5	0	4	2			99		447	39			-0.249633	0.0846006			-0.16622	-0.0193024
	15	10	42	31		-4.20306			116697																					1	0	6	1					876.5	67.5			-0.247218	0.0692033		Control Rap	-0.140886	-0.106841
	9	11	42	27		-4.19306			117991																					1	0	9	6					603	58			-0.229752	-0.0676306			-0.133284	0.0763646
	15	16	50	26		-4.18306			114455																					1	0	15	2						43			-0.192497	-0.18545			-0.180441	0.0671208
	17	13	62	40		-4.17306			107491																					2	0	6	3						53			-0.174264	0.0319682		Continuous Vehicle	0.387299	-0.109639
	13	15	43	31		-4.16306			115723																					1	0	6	1		p-Akt	710.5	1517	3435.5	6121.5		Focal	-0.219009	0.101287			0.221505	-0.254938
	19	9	51	35		-4.15306			134709																					2	0	3	2			755	1156.5	1403	2641			-0.0866064	-0.0294827			0.33842	0.116456
	13	10	54	33		-4.14306			153482																					1	0	4	4			697.5	585	2911	1748.5			0.139066	-0.513938			-0.00943641	0.270558
	15	16	52	31		-4.13306			172104																					1	0	14	3			571		1881	3108			-0.209967	-0.163341			0.0407996	0.285277
	12	8	45	28		-4.12306			178546																					1	0	7	2					1458.5	7532			-0.0251583	0.302791			0.230277	0.286326
	10	10	48	41		-4.11306			176405																					5	0	6	5					2708	2171			0.174371	-0.0457285		Continuous Rap	0.160872	-0.42543
	11	15	40	35		-4.10306			154139																					3	0	14	6						3470			0.0923529	-0.0747989			-0.171887	0.0610033
	14	14	55	25		-4.09306			117722																					8	0	11	2						2075			0.0519232	0.0330876			-0.126117	0.0431002
	10	14	58	28		-4.08306			101835																					0	0	8	2									-0.0820131	0.262512			0.0441432	0.0584108
	12	13	47	20		-4.07306			100354																					0	0	20	2								Continuous	0.407012	0.0626674			0.137868	0.341618
	14	8	50	28		-4.06306			135231																					0	0	6	3									0.195227	0.202614			-0.123084	0.117795
	10	15	51	33		-4.05306			195563										149464											0	0	19	2									0.327067	-0.174682			0.0514063	-0.0505326
	12	16	39	23		-4.04306			210302										153757											0	0	8	1									0.156409	0.0537687			-0.071665	0.180306
	14	9	34	22		-4.03306			193188										165632											0	0	12	1									0.128199	0.366707
	13	11	33	30		-4.02306			200040										180911											0	0	34	2									0.150385	0.0218219
	11	9	29	24		-4.01306			223602										190642											0	0	8	1									0.0398549	0.374331
	15	15	30	24		-4.00306			207540										195976											0	0	1	1									0.176141	-0.231928
	17	17	31	25		-3.99306			163916										201050											1	0	5	1									0.260724	-0.0884589
	12	13	38	24		-3.98306			162547										205771											1	0	7	1
	14	9	43	31		-3.97306			190508										209892											2	0	15	1
	18	16	47	35		-3.96306			201433										212569											5	0	5	1
	18	14	51	33		-3.95306			200558										215109											2	0	4	1
	15	15	59	45		-3.94306			201043				91854.4						216935											1	0	12	1
	17	10	57	30		-3.93306			202468				81606.9						218593											1	0	3	1
	11	12	52	29		-3.92306			183081				75928.1						214609											2	0	13	0
	12	18	49	26		-3.91306			149339				83890						210625											1	0	7	0
	16	11	35	28		-3.90306			156651				91973.3						205743											1	0	4	0
	11	13	50	45		-3.89306			192214				108975						200758											3	0	7	0
	15	13	45	38		-3.88306			192747				125977						205738											1	0	9	0
	13	17	55	30		-3.87306			169227				145338						213790											2	0	5	0
	10	15	50	35		-3.86306			152618				165381						217335											1	0	12	0
	16	13	49	31		-3.85306			140742				174128						218258		86797.8									2	0	10	0
	10	10	36	11		-3.84306			156274				173193						214421		82705									4	0	10	0
	13	11	30	12		-3.83306			190544				164938						205823		78960.6									3	0	8	0
	9	10	31	21		-3.82306			190944	102566			139686						198566		84714.7									6	0	7	0
	11	14	31	22		-3.81306			168238	94701.4			117095		127578				193615		90468.8									3	0	6	0
	12	8	40	10		-3.80306			158508	89914.6			133692		138502				195262		105477									5	0	11	0
	13	14	36	14		-3.79306			157612	86744.9			150288		147583				218340		126265									7	0	11	0
	9	13	40	16		-3.78306			158380	91385.4			152765		147381						145520									7	0	15	0
	15	16	33	15		-3.77306			160278	104340			152269		147179						158466									6	0	20	0
	15	15	42	13		-3.76306			161196	119194			156804		153282						171413									10	0	16	0
	15	10	40	10		-3.75306			161448	138210			164855		164431						167259									11	0	34	0
	16	10	35	12		-3.74306			159409	154170			167357		175579						158162						299504			1		2	1
	11	8	31	13		-3.73306			155821	151653			159608		186606						154054						292156			1		2	1
	12	11	39	15		-3.72306			141020	149137			152871		197625						158978						284808			0		1	1
	10	13	42	12		-3.71306			118654	163920			154023		208024						163902						280572			0		1	1
	13	15	40	13		-3.70306		88410.1	105699	179225			155175		217190						156689						289335			0		1	3
	19	14	33	15		-3.69306		92654.6	99081.1	175712			155931		226357				181925		148647						298098			0		2	5
	20	15	35	16		-3.68306		96899.1	100339	167481			156631		238065				176519		145759			309212			306862			0		1	1
	19	13	40	12		-3.67306		90391	106889	165488			157430		250736				180371		147706			320227			343399			0		1	1
	17	11	31	13		-3.66306		83727.4	115441	167185			158284		263038				195916		148488			331241			384634			0		1	3
	15	12	34	13		-3.65306		99518.8	125335	158415			156453		272500				205329		138333			342171			425869			0		1	1
	13		41	20		-3.64306		119263	131029	137214			150616		281961				201071		128179			349972			447737			0		2	4
	8		38	21		-3.63306		120816	133913	115807			144461		290335				200200		130180			357773			451548			0		1	3
	15		40	21		-3.62306		115115		93883.8			136686		297641				215043		137998			365574			455358			0		1	3
	11		49	17		-3.61306		124902		77534.3			128911		304948				229464		139942			377528	215617		458955			0		1	1
	12		55	19		-3.60306		145928		104197			134230		299570				234948		124858			390332	215988		461574			0		3	2
	12		65	22		-3.59306		160546		130859			140589		292699				240432		109774			403135	216359		464193			0		2	1
	13		45	19		-3.58306		167141	160866	113496			143918		281811				234442		125550			413060	226709		466812			0		7	1
	11		56	19		-3.57306		174291	158895	93495.8			145879		260823				227356		147355		175531	421326	240702		476572			0		1	1
	12		51	20		-3.56306		182685	155032	109593			138900		239834				220360		160994		194385	429591	254695		487673			0		2	1
	16		60	17		-3.55306		186089	149914	136332			121059		254471				213390		163204		213239		266932		498774			0		1	3
	15		48	26		-3.54306		165680	145633	126508			110151		286312				210626		165414		225834		278410		506772			0		0	3
	14		49	22		-3.53306		146286	141907	92420.3			124710		313647				210142		164054		219130		289887		511716			0		0	1
	17		55	26		-3.52306		152664	132244	84987.7			139268		275307				209108		162683		212426		288849		516661			0		0	2
	19		50	26		-3.51306		159042	118662	112906			139188		236967	156346			207555		168085		212480		281481		517430			0		0	4
	14		49	23		-3.50306	84979.2	139848	120073	137995			138756		225838	152672			208772		178453		232950		274113		497248			0		0	1
	10		48	25		-3.49306	120730	117888	131362	154979			150983		247426	148997		393002	214432		187214		253419	429404	269634		477066					9
	15		54	22		-3.48306	156480	107884	135607	170060			167680		269014	144035		399454	219889		187345		266055	410225	266852		456885					10
	13		50	25		-3.47306	161724	101511	135220	165286			172103		265655	139071		405905	224743		187477		255504	391047	264070		469198					7
	11		45	21		-3.46306	162861	115454	134234	160511			164330		257682	151235		411888			187515		244953	371868	266170		488244					12
	18		44	17		-3.45306	157044	141248	132854	152542			157645		245555	168629		413613			187521		237071	382269	271583		507290					6
	14			19		-3.44306	148014	145589	126032	144280			153989		219809	179398		415339			185453		236935	397856	276997		507883					10
	15			18		-3.43306	148507	128146	115647	143229			150189		194064	184372		416647			178925		236799	413444	278414		489313					6
	19			17		-3.42306	159048	118693	103262	144645			141100		198983	190248		412357			172397		231585	426183	276711		470742					20
	17			21		-3.41306	167702	123400	89569.6	140557			132010		222410	198222	101403	408068	227212		165948		211926	437421	275008		454318					9
	12			19		-3.40306	171715	126660	88114	132383			128128		245158	206165	152640	403236	228781		159508		192267	448658	276563		449804					7
	10			12		-3.39306	174804	124948	94632.8	127620			125636		218100	213684	203876	385220	225964		147885		190052	448545	281041		445290					10
	13			17		-3.38306	168746	124129	96908.3	127920			122173		191043	221203	236473	367204	221462		130592		236488	435053	285520		440775					8
	12			16		-3.37306	162689	132343	96424.5	125513			117920		186318	210558	223228	349347	217169		114874		282924	421561	288144		421439					6
	18			18		-3.36306	148204	140557	97362.3	114117			117524		214634	196329	209983	347804	213022		124906				288862		398735					14
	17			19		-3.35306	132724	138405	99222.6	104469			125540		242951	186541	208856	346261	213480		134937				289581		376031					11
	15			15		-3.34306	135514	135760	102280	122099			134002		250941	179682	219894	344718	219387		136287				291106		367647					11
	10			23		-3.33306	146245	145238	106111	139729			147836		253631	179778	230933	337894	224338		132706				293584		374960					16
	9			20		-3.32306	150864	157395	110262	137806			161671		258342	191728	239130	330962	227312		129860				296062		382273					4
	11			26		-3.31306	149361	165126	114618	133444		133137	161177		272075	201701	246161	324029	224827		129652				293362		389848					9
	12			27		-3.30306	145521	170810	123476	134566		152344	157940		285807	199231	253192	316968	199594		129443		340166		283645		399041					13
	13			21		-3.29306	136288	170830	135235	137844		155529	160741		273059	196761	267756	309900	177013		138394		309605	503778	273928		408234					10
	10			23		-3.28306	129803	166184	135824			131786	167535		240567	195802	282984	302832	195019		149663	352790	279045	476795	264158		417427					9
	10			20		-3.27306	146773	170184	129228			132330	174395		208076	195002	294179		213026		159553	360447	256908	449812	254306		429975					4
	15			25		-3.26306	163743	186478	121439			158757	181369	206170	199782	177912	278121		224428		167177	368104	256519	443074	244454		443355					4
	11			22		-3.25306	173217	190235	112884			159523	185359	214715	192426	152858	262063		235325		174800	373177	256130	446062	242293		456734					6
				15		-3.24306	181927	161337	113698	148966		142830	168829	223259	188688	139990	256226		238166		178547	374298	258978	449051	254038		450991
				19		-3.23306	154207	138154	120512	141276		151151	152299	239864	191595	142700	270332		238953		182125	375419	270027	449455	265783		423120
				11		-3.22306	111614	149494	124241	134031		169881	135920	259980	194502		284437		240666		178496	368972	281076	447053	277014		395248
				16		-3.21306	113138		126000	139838		163368	119559	280044	193681		296898		242846		168686	350630	291204	444652	287160		371780
				17		-3.20306	156592		120334	145644		151209	120474	299819	191567		308007		240623		160700	332288	299042	438290	297307		378925
				18		-3.19306	176841		109935	143718		175292	130609	319595	189253		319116		234532		166278	324238	306879	421925	300362		386070
				12		-3.18306	146702		103740	140551		200082	134554	301788	185629		316828	331354	231648		171855	332817	307510	405561	285857		393215
				15		-3.17306	122798		100220	135236		173667	129753	259952	182004	209833	310282	363692	233572		173015	341396	290547	391832	271352		400255
				12		-3.16306	145523		100574	128958		150522	126948	221179	184243	160250	303736	396030	235433		172271	343500	273584	405504	259600		407267
				16		-3.15306	168248		103389	135709		145855	133414	225309	191849	146303	294613	409719	237120		172227	334847	254877	419176	255957		414278
				19		-3.14306			102735	154516		146488	139880	229439	199455	166866	285408	418761	237912		173996	326195	231990	432848	252313		411831
				19		-3.13306			99883.6	154093		162100	136165	241779	192951	183820	280734	427803	233003		175766	319209	209103	448554	250382		397826
				18		-3.12306		201759	99545.2	117667		173734	131795	261598	185085	191272	296890	436041	228030		171105	315068	203321	464507	254549		383821
				16		-3.11306		193627	100795	87768.5		178665	133810	281417	181268	198536	313045	444041	203445		165388	310926	237790	480460	258716	195721	372436
				14		-3.10306		182901	102425	88234.5		180333	138533		186815	201560	313069	452040	178860		166020	329192	272260	481325	254392	235349	381766
				15		-3.09306		166897	104294	88778.2		178517	144720		192362	204585	287722	451924	189386		174764	386809	301130	475598	212664	274976	391096
				15		-3.08306	208510	157455	109919	102770		176381	152594		196715	214828	262375	448968	205110		183321	444426	317060	469871	170936	292553	400426
				17		-3.07306	195841	175252	117909	116761		174028	160520		200535	226765	259752	446012	215132		182236	481090	332991		143166	291876	415984
				12		-3.06306	181870	192105	120752	119392		169646	168622		203385	225523	272363	445125	223138		181151	479907	336649		194014	291198	433357
				13		-3.05306	159260	193831	120364	119771		164416	176725	269922	195307	214624	284974	445079	203026		179538	478724	312452		244862	299879	450729
						-3.04306	136651	195556	119953	123439		144322	170640	254905	187228	213440	287524	445032	164673		177572	470650	288254		289798	317953	463317
						-3.03306	146919	193314	119527	128776		120890	164407		182610	230750	287693	450269	162395		178670	449773	269185		289915	336027	469732
						-3.02306	159525	190742	118540	128704		165533	160914		181874	246694	287824	457980	200105		193792	428896	261547		290032	351295	476147
						-3.01306	158801	170588	117200	123049		213230	158323		181138	251783	285922	465691	226440		208914	418464	253910		288186	363146	481282
						-3.00306	153301	145700	124471	122268		204840	151633		196791	256872	284020	462965	230890	130511	213685	428007	256917		264455	374998	474736
						-2.99306	151723	142825	137112	131801		193956	141080		215084	249455	283200	454649	233350	122744	215178	437551	283239		240724	395049	468190
						-2.98306	153502	151675	135770	139246		168920	124838	228044	227191	240315	286031	446332	228319	115100	218351	441436	309561		220379	427249	461644
						-2.97306	158326	155884	125729	134834		147973	93776.9	248451	220852	232711	288863	432457	222722	112811	224789	434185	329690	474989	267042	459448	463781
						-2.96306	169022	155758	122065	130422		138620	65216.1	268858	214512	225948	272898	415194	210395	110522	231228	426933	336495	466146	313705	476078	468646
						-2.95306	178700	152317	122361	136787		142387	96884.3	269431	218208	221098	232862	397932	198069	107206	235422	427125	343299	457302	359703	464408	473511
						-2.94306	182337	143504	118293	143388		168322	128552	262292	227524	218960	192827	402118		103274	239420	442405	345955	442940	358470	452737	481435
						-2.93306	185974	131424	111522	137563		166792	132575		236892		199416	421122		103897	243948	457686	339839	426393	357237	443235	493531
						-2.92306	181232	109342	107592	128772		135845	129790		247886		231281	440125		120024	249006	462539	333723	409846	356005	438628	505627
						-2.91306	176019	91296.5	105418	125801		135853	134785		258880		263146	445419		136150	252521	445625	329609		359268	434021
						-2.90306	167531	105651	102197	126159	140942	157031	145771		264711		281084	440012	228318		238266	428712	329656		362624	426826
						-2.89306	157947	120005	98331.6	128634	146897	174400	151426		263433		296725	434604	239752		224011	413103	329704		365980	412217
						-2.88306	160506	125557	97770.1	133548	150849	190174	146128		262154	209399	311148	428443	237936		216112	400299	329788		338294	397608
						-2.87306	172923	130886	99241.8	138713	141666	192860	140992		265415	212968	308983	421619	225215		211488	387496	329947		308816	393967
						-2.86306	173769	144863	95949.1	144482	132482	192593	137485		269737	218374	306818	414794	227050	100433	210317	376847	330106		279339	431397
						-2.85306	153546	160487	89730.7	148963	138178	185034	133978	242538	274601	225747	300680	411466	249298	119847	220070	370974	335466		301840	468826
						-2.84306	137915	162516	89083.5	144217	144856	177288	134598	214323	281630	230078	284241	411608	254527	139261	229824	365102	351264		329405	499320
						-2.83306	146914	158842	91849.7	139471	146717	179332	135932		288659	225277	267801	411750	216850	142436	206941	362432	367062		356970	494123
						-2.82306	155913	156756	89514.1	136740	146921	179923	137655		282426	220299	262819	388084	189605	136309	176908	367082	367341		360716	488926
						-2.81306	165910	155872	84059.6	134112	138600	172216	139622		266986	205235	269844	337784	220678	129004	166415	371731	336994	507123	361121	482862
						-2.80306	175948	161904	80170.5	133936	123297	159482	139357		251547	190171	276868	287484	251267	117929	185175	379840	306647	504446	361526	470105
						-2.79306	170858	176966	77236.2	134453		132453	135414		260249	189259	262378	293812	257465	106854	203936	396101	297427	501769		457347
						-2.78306	161053	189582	81490.5	137296		116229	132500		269442	192235	238590	371595	263663	121490	206959	412363	329197	496906		445197
						-2.77306	154783	196448	90119.8	141635		118312	135899	259074	274002	194808	214802	449378	261826	141015	209671	430484	360966	491262		441560
						-2.76306	151234	201466	92044.6	145742		112307	139297	267800	270671	197053	210544	496008	258966		206086	453126	380016	485618		437922
						-2.75306	151857	196992	89897.9	149554		97617.4	133847	281360	267340	200722	208259	498223	255364		197570	475768	374801	480345		434293
						-2.74306	159654	192795	87042.5	150885	148633		127443	303029	255833	207430	206942	500438	251520		188958	482788	369586	475387		431067
						-2.73306	165565	198409	83757.7	145388	155027		126952	324698	241741	212633	212849	501824	255480		179771	450604	367396	470429	368048	427842
						-2.72306	162278	204023	90771.3	141059	157349		129437	286750	231831	201896	218757	501872	264166		170583	418421	370882	465368	371362	424616
						-2.71306	158992		104011	147820	158476		127619	236602	245687	191158	229123	501919	262266		165506	402232	374368	460114	374675
						-2.70306	160806		106940	154580	157859		120045	212936	259543		248619	496203	249369		162021	427490	375288	454859	364199
						-2.69306	162763		103650	147582	155974		114180	255122	268163		268116	479899	246320	212998	161601	452748	371478	450794	348880
						-2.68306	163526		106269	139452			115585	297308	272313		276824	463596	260915	209664	168298	468322	367668	453507	333562
						-2.67306	163942	175205	112445	141966			116990	306379	276464		276271	452241	273645	206330	174996	457973	364839	456219	324480
						-2.66306	163823	174896	110567	147974			124382	304024	277823	175589	275719	451278	279986	190691	181228	447624	363791	458931	317996
						-2.65306	163312	172930	103852	149035			132071	299585	278971	209492	276188	450315	284996	172901	187397	445156	362744	454547	311511	348895
						-2.64306	161367	169211	116938	146535			132367	286813	277869	239943	277002	451701	277145	163415	189794	464493	365580	449816	316589	326254
						-2.63306	157086	164981	141888	144642			129720	274042	271970	251642	277816	458763	269295	163942	187787	483830	375346	445085	327318	303613
						-2.62306	153796	159803	148992	143619			127868	269483	266072	263340	274445	465825	282853	163934	186595	496422	385112		338048	337025
						-2.61306	154926	156697	145427	142292			126884	269214	251539	257166	270892	474498	297270	154826	204282	489718	387792		350182	382211	438236
						-2.60306	156056	161158	130965	139998			126021	267074	233464	249493	267617	487690	265600	145718	221970	483013	378036		363115	427398	433467
						-2.59306		165240	110005	137700	184122		125544	250314	217851	249220	265728	500882	224437	161013	230129	473708	368279		376049	436612	428698
						-2.58306		164953	109354	135340	183723		125062	233553	224670	252272	263838	504260	189686	189009	232486	456707	363397		360398	435581	423929
						-2.57306		164666	120792	132980	183225		123031	229920	231489	254914	264719	475341	157722	204230	233366	439706	366931		325946	434551	434985
						-2.56306			119492	130315	182586		121000	236184	228455	257069	270162	446422	173631	183077	228398	426514	370465	402894	291495	441686	452599
						-2.55306	149017		110627	127616	181061	125243	116226	242726	215115	259009	275604	420560	226442	161924	223430	424995	371979	402364	286939	451836	470212
						-2.54306	147799		102793	124872	176388	145689	110613	259324	201774	260204	275154	406685	254670	154563	230522	423475	370064	401835	305029	461986	480433
						-2.53306	151284		95567.9	122112	172003	152316	104987	275923	185764	261398	270572	392810	250638	149408	240981	421510	368148	406716	323119	459596	478023
						-2.52306	162011		86486.1	120873	178627	155801	99350.6	290188	169386	261996	265991	383910	247897	149796	245086	418126	371034	438029	326044	451364	475613
						-2.51306	168336		76306.4	120857	185251	161947	100532	301958	166181	262588	264440	398740	248167	156578	237988	414743	381943	469342	315775	443132	473177
						-2.50306	156641	134513	77942.9	119917	186071	168153	118362	313728	198876	245392	263657	413569	247310	162883	230889	412262	392852	500656	305507	448473	469938
						-2.49306	144946	180710	86549.6	117492	185713	170347	135486	311326	231572	222552	262938	424981	240866	162487	238032	412755	386955	505707	284118	461642	466698
						-2.48306	149550	204508	85132.4	114212	178532	174364	140012	308022	249921	223909	270388	415984	233572	162091	246052	413247	353426	510057	251634	474812	463458
						-2.47306	154170	195055	77815.5	107751	167465	188887	144538	301589	260824	247039	277839	406987	203309	160191	236415	415202	319897	514408	219150	491470	458696
						-2.46306	150194	187135	81707	101887	155058	200630		290402	270956	260726	285615	398698	173045	157544	210617	422151	308319	517776	211708	510592	453260
						-2.45306	144091	183420	92180.5	110090	140967	204412		279214	265857	251698	294561	395934	178006	153163	187166	429100	332251	520865	232925	529714	447824
						-2.44306	138785	179449	101733	118294	126534	203154		280475	260758	243589	303506	393170	186730	144109	184316	436785	356183	523953	254142	519806	435468
						-2.43306	134002	173788	110746	123326	111068	193312		283873	253698	249646	304105	393097	217435	135056	181466	447081	367601	525341	276821	484981	410575
						-2.42306	136208	168128	112509	127884	96774.9	179375		288354	244124	255702	293538	422473	254660	135094	187808	457378	359097	525508	301421	450156	385682
						-2.41306	148604	163101	110034	135070	102848	161019		295244	234550	251485	282970	451850		136455	198429	463605	350593	525675	326021	443606	361624
						-2.40306	159356	158076	103171	143392	108920	157094		302134	237876	245138	279764	480546		149276	200241	454848	347778	521744	342468	466477	383383
						-2.39306	163904	164551	93750.1	145685	119336	163115		309015	243885	241066	280738	497306		174751	177296	446091	353875	511306	346578	489349	405141
						-2.38306	168412	172886	86455.2	142568	130458	169516		315893	250642	238540	281713	514066		198666	154352	437773	359972	500868	350688	497753	426900
						-2.37306	169733	151612	80397.6	133647	138215	176078	103042	314580	260088	238141	287080			204003	185444	431134	361240	493940	355792	487893	422357
						-2.36306	171053	119131		114219	144286	173166	97449.3	284823	269535	241478	293236			209340	226632	424495	355063	501937	362639	478032	405443
						-2.35306	168166	104323		102022	146160	168091	100925	255065	271006	243850	298358			205963	251643	419684	348887	509933	369486	472834	388528
						-2.34306	164321	101797		121742	143338	155661	109766	256119	267326	239773	286586			198477	254564	422161	345366	517930	374238	474807	388337
						-2.33306	161442	108902		141081	145816	143275	119287	271655	263646	235695	274814			193328	257443	424637	345875	527941	374727	476779	420289
						-2.32306	159160	127565	93825	132633	162079	147882	129866	284397	261833	224492	267807			194132	245454	429050	346384	537963	375215	481856	452240
						-2.31306	152898	147065	116853	124186	175811	152720	138393	279521	260025	212473	273846			194935	233465	441505	334531	547985	377666	492802
						-2.30306	141136	168353	114469	119248	161796	158902	135585	274646	263862	208844	279885	558256		208535	225505	453961	304217	550285	384799	503747
						-2.29306	131974	184960	97428.3	114968	147782	165464	132776	285557	276630	209447	282572	557861		223815	220427	460856	273903	550638	391932
						-2.28306	131895	180776	99189.6	121586	153966	173116	130427	307276	289399	216797	281592	557466		220475	216054	443671	277329	550992	390361
						-2.27306	131983	176408	111771	133546	162663	175210	128120		283001	233022	280612	558218		197461	215293	426486	330351	555914	364144
						-2.26306	138529	168436	119104	136438	166339	167810	126736		271107	247610	283626	559050	238558	175946	214532	415379	383372	563848	337927
						-2.25306	145075	160463	123423	130260	167815	165676	125788		261892	255610	288456	559882	252182	169889	211189	431754	405300	571783	321643
						-2.24306	144217	159418	123246	129334	168688	169240	127176		266039	263611	293285	550400	264353	163832	206954	448129	382237	566300	339228
						-2.23306	141818	159035	120492	139134	168961	167001	131524		270186	272186	290268	539829	275476	165153	204315	463185	359175	541259	356812
						-2.22306	142923	156529	123346	145966	164907	160754	134266		265543	280782	286354	529258	279278	169780	205014	472006	339171	516217	370952
						-2.21306	146084	153416	129404	136916	151080	160280	130723		253904		282445	495886	274085	175944	205713	480827	323525	494349	370650
						-2.20306		153974	134058	127865	137484	162251	127180		242266		278571	459247	269172	185823	215236	488264	307880	484347	370348
						-2.19306		156579	137912	114318	125709	160420	128648		246529		274697	422607	264863	195702	225702	488855	313016	474346	369530
						-2.18306		162540	149309	100709	113933	157718	130291		251687		275157	423014	263023	215966	236566	489445	347294		365969
						-2.17306		171767	164999	95487.1		159009	133478		256888	314014	284937	430229	272124	237450	247854	490117	381572		362408
						-2.16306	147928	174836	166695	92167.9		160442	137241		262172	294574	294718	437444	277251	250874	258708	491211	391147		358742
						-2.15306	136139	167475	160446	90989.3		156864	136863		267457	276100	300873	452176	209792	256149	263190	492304	366623		354336
						-2.14306	124351	162106	152843	90994.8		154206	132193	367664	273669	283830	303781	468616	142334	259135	267672	492593	342100		349930
						-2.13306		163186	144473	98320.5		156907	130718	360160	280232	291560	306688	485056	150196	241382	270320	488494	327302		344739
						-2.12306		162317	148108	113814		155154	138646	352657	283940	291560	311030	485934	164640	223629	271953	484396	325721		331608
						-2.11306		143990	158528	123444		140572	146373	344647	265954	289662	315883	482552	225427	216531	271090	477284	324140		318477
						-2.10306		125663	163171	119484		123684	141804	336503	247969	287582	320736	479170	298727	213966	261578	452918	328547		308476		352951
						-2.09306		127446	164555	117510		102848	137234	330729	248896	285366	322024	475819	324127	213305	252065	428552	340968		351567		350052
						-2.08306		129958	160713	128802			140250	332183	268280	284507	323114	472478	324314	217008	249166	410352	353388	537335	394658		347152
						-2.07306	124914	121830	153931	140093			145422	333637	287664	286312	324158	469138	315660	220710	247878	429362	367050	534454	436678	510581	349581
						-2.06306	134730	111518	154724	136084	121073		146293	333265	309839	286548	324957	465540	298939	202301	246052	448371	382346	531573	429853	495429	355011
						-2.05306	144155		159769	131420	149162		143518	332126	332338	273348	325755	461845	287554	181594	243361	468352	397642	531085	423027	480277	360441
						-2.04306	146364		172597	140069	146208	114550	143446	331461	342153	260149	325333	458150	284492	184289	240670	494525	409873	538536	416202	483310	363496
						-2.03306	148573		189782	152304	133092	157031	149571	333287	320275	248974	322806	448042		209637	237855	520698	418129	545987	424097	488064	361053
						-2.02306	139419		201762	160266	131597	161773	155418	335112	298397	238096	320279	435125		232422	235035	544866	426384	553099	432183	492818	358611
						-2.01306	128320		210833	165572	139264	157826	157346	334524	290438	234619	305334	422209		234543	225877	555513	428466	551024	440269	481432	356169
						-2.00306	123442		214449	169292	148728	164000	159275	332438	289162	235318	281291	413690		236664	211416	566160	422663	548950	436931	467536	364890
						-1.99306	121820		215024	171039	161321	170929	157229	330773	288629	236827	257248	407381		241353	198054	572284	416860	546875	433029	453641	374029
						-1.98306			215868	169748	171101	175671	154363	334396	298692	239518	262492	401072	344436	247078	192424	546067	413277	536953	429128	464138	383168
						-1.97306			216862	160416	167223	180281	157836	338019	308754	242678	275658	395361	328103	254580	186793	519850	412485	525533	433699	480084	379036
						-1.96306				151569	163346	184123	165690	337535	306584	248070	288824	389992	336005	265950	184142	497319	411692	514113	439019	496030	366979
						-1.95306				146938	159303		171730	333413	289785	253461	294446	384624	347800	277321	182739	502815	401541	499884	444339		354923
						-1.94306	141366			142307	155256		174458	329292	272986	256727	300045	373223	327798	273613	178626	508311	379800	484101	453287		352132
						-1.93306	117493			139901	145192		177175	298093	281099	259859	299084	357897	295998	268539	167710	514093	358058	468319	462709		372211
						-1.92306	93620.8			137659	133455		179817	266539	293774	263850	272998	342571	265629	264649	156793	522204	347641	449407	472131		392290
						-1.91306	101847			140706	129552		182460	252770	304316	268193	246911	338630	236226	261855	171875	530314	351032	426639	451856		412369
						-1.90306	114999			145419	131130		182087	261298	307920	269931	229968	343070		257160	191018	536923	354423	403870	426355		402882
						-1.89306	128899			144814	136087	165290	181299	269826	311524	268795	225808	347510		238683	204470	530487	360226		400853		391855
						-1.88306	143168			140504	146236	149677	175871	272822	318518	268978	221648	348066		220207	210823	524052	368927		417807		380828
						-1.87306	151593			138085	154654	157176	167850	275207	327544	273273	237236	345396		211503	217205	516348	377628		444327		382642
						-1.86306	153486		178660	138297	156143	174523	160981	274837	336189	277590	264573	342726		206534	224700	496798			470847		392575
						-1.85306	155834		167868	136131	157657	181932	155811	269509	319347	284080	291910	338773		199899	232196	477249			466464		402508
						-1.84306	159385		154717	126717	163434	187044		264181	302506	290571	291254	333619		189811	232186	459793			453462		415383
						-1.83306	163188		140276	118900	169211	185566		262665	302564	287502	285143	328464		179723	227281	463450			440459	388102	436021
						-1.82306	169993			130585	179941	183770		262022	327489	281697	279639	332826		192730	224698	467107		375353	434840	426088	456660
						-1.81306	176799			142270	191821	188453		263295	352413	272065	286490	347238	280253	207534	232323	469728		401306	431711	464076	477298
						-1.80306	178408			139169	192637	192243		269739	359830	259235	293341	361651	288219	217630	239948	461006	431421	427259	428582	490391	469989
						-1.79306	179308			134506	186596	190787	227482	276182	362718	248760	298434	399408	282488	223551	241660	452285	422258	447433	425090	506320	460801
						-1.78306	160669		110192	137198	183767	188741	237932	278651	366068	243478	298440	464958	273409	228698	241561	444839	413095	464687	421452	522249	451613
						-1.77306	132946		131050	142565	185317	184984	236151	279628	371464	238856	298447	530507	285808	228761	242820	452614	411694	481941	417814	523075	442211
						-1.76306	121976		133894	150306	186627	179609	219671	280705	376860	241902	302432	561968	308720	228824	246654	460390	419058		416217	507611	432666
						-1.75306	128778		126966	159899	187128	171449	206605	282226	378714	244949	310962	547617	318200	228125	250487	464824	426421		415585	492146	423121
						-1.74306	131208		123178	161342	187481	167249	205884	283747	377941	251528	319492	533267	316198	227150	248736	425368	432983		414952	470679	413562
						-1.73306	122820		121090	150088	183727	167366	205163	290487	377168	258748	321401	518633	312934	225784	246538	385913	438652		413249	441353	403966
						-1.72306	117219		124428	141972	179972	152412	204077	300157	374642	264159	320149	503570	307831	223644	249801		444321		410956	412027	394370
						-1.71306	139645		130694	144997	185638	126965	202984	307509	372050	268431	318896	488506	309758	221505	258401		444899		408663	396237	384773
						-1.70306	162072		131471	148019	193089	142332	207668	293314	370036	267216	306726		330255	231898	266972		439901	548550	413368	402069	380731
						-1.69306	172619		129290	150972	202766	175142	214363	279119	369075	257092	293160		348037	243108	275235		434904	529022	422533	407902	377149
						-1.68306	181744		127784	153926	213659	176042	216552	267893	368114	249201	281933		349466	248097	283499		435366	509493	431698	406210	373568
						-1.67306	180101		126640	147582	213394	169536	214312	259059	364509	254120	292544		351017	247808	270983		441720	489965	437653	389709	386015
						-1.66306	173749		127627	139936	199614	161710	211189	250471	359993	259040	303155		364565	247469	248051		448074	480048	441252	373209	409802
						-1.65306	170598		129755	137550	186510	154129	205640	265125	355649	254163	310410		378113	246834	235240		443105	471432	444850	357755	433588
						-1.64306	170670		135194	137353	175353	156778	200097	279778	352423	248385	310077	589122	393047	246200	253420		426108	462816	445670	344880
						-1.63306	168205		142405	136690	166040	156883	194763	295208	349197	260071	309744	592922	408174	246994	271601		409110	477268	444146	332005
						-1.62306	159844		144492	135623	183750	141956	189429	311524	343970	279864	312088	596722	396366	248276	288064		391051	502335	442622	324755
						-1.61306	152327		143843	135231	201460	136465	183195	327840	336921	294335	316937	593882	375368	248737	304166		371881	527401		335234
						-1.60306	152111		145435	136022	198782	158427	176724		329873	302310	321786	573741		247657	311411	487867	352710	538114		345714
						-1.59306	151895		148220	137711	193050	177369	180594		318170	308544	325928	553600		246578	305721	481328	349159	533829		352766
						-1.58306	152051		146899	143172	192246	191101	192774		306027	308519	329803	529017		244809	300030	474789	361702	529543		345473
						-1.57306	152245		143397	148368	193809	203950	201927		299779	308493	333679	490927		243004	307217	468853	374246	519027		338179	459514
						-1.56306	153440	112754	138504	141358	192355	215833	204559		307083	305451	334763	452837	313768	237670	314579	481274	390437	493485		336706	448590
						-1.55306	155046	151684	132873	134349	187648	218653	206582	353577	314387	302362	335658	414014	282532	229473	315467	493695	410330	467943		369627	437665
						-1.54306	157041	172282	124889	131511	187820	215145	201554	352339	314908	298067	338450	372555	255439	222278	311403	505311	430223	445045		402548	430962
						-1.53306	159406	169944	115661	129408	200102	206144	196527	347767	312424	293374	352295	331095	243336	220584	307882	485973	410853	446694		429889	438053
						-1.52306	160180	166230	127230	136057	210509	194789	205242	335179	310970	292929	366140		236485	218889	307515	466634	352235	448342		405107	445143
						-1.51306	157476	159437	149772	146847	202629	190691	216534	322592	320902	296414	369072		286662	219418	307148	447759	293617	449991		380326	452234
						-1.50306	154966	154667	148344	149981	194748	188284	219584	327379	330835	298433	352300		336839	220662	294871	452998	287645	458130		356699	459888
						-1.49306	153932	159544	134297	145689	176068	200334	217243	337940	326058	296802	335527		352853	226648	278120	458237	333504	466979		355647	467607
						-1.48306	152897	164507	139764	149274	156171	212798	212676	348407	304872		332696		367147	241117		463763	379363	475828		354594	475326
						-1.47306		171661	155480	168399	157363	201650	204273	358510	283687		340537		360913	255586		492187	405420	481765		353542	480455
						-1.46306		178816	162766	184190	167395	191449	197008	368614	283348		348378		350167	275426		520612	412276	486485		352568	483539
						-1.45306		187283	165635	183142	178829	186881	197378	366734	286331		340471		347086	295486		548796	419132	491204		351593	486622
						-1.44306		195892	159747	182093	191606	183219	197747	358786	289115		328029		347488	296565		536422	425166	491335		350618	488488
						-1.43306		198146	149282	181695	201727	182204	202571	352321	291311		315588		342471	282905	169152	524048	430415	487047		389095	486057
						-1.42306		198470	145369	181301	206106	180860	207933	356665	293507		325291		333115	272826	189378	511674	435664	482760		429537	483626
						-1.41306		206107	144872	188043	208603	178948	213811	361010	297504		335301		325117	280859	209676	520823	441684	481630		469978	481196
						-1.40306		218007	148484	196322	197568	174147	219960	360893	302505		345992		318973	288892	231424	529986	448430	487411		483483	475395
						-1.39306		224599	154234	196633	186534	166182	221893	357509	307310		359471		316677	294919	253172	539149	455175	493192		494144	469148
						-1.38306		225804	148959	192682	191107	158839	217937	354196	306248		372949		323768	300339	258046	531106	457343	498519		504805	462901
						-1.37306		225491	137961	189276	196894	151930	214504	352944	305186		377619		330402	306258	252904	522939	455273	500443	379366	482113	466205
						-1.36306		222489	126958	186460	192975	157227	213458	351692	305204		369416		334612	313030	252169	514772	453202	502367	386655	453831	477474
						-1.35306		217902	115953	180357	185535	167771	212412	351939	306703		361212		338287	319802	268252	501718	443612	504292	393944	425549	488743
						-1.34306		207866	130560	166910	182730	173512	211729	353743	308202		354460		322157	310513	284336	488596	427161	487486	396810	424709	494185
						-1.33306		197993	158402	156041	183883	178129	211067	355546	312401		348613		306028	300755	295687	475475	410711	469094	381993	430373	477363
						-1.32306		189760	159103	161287	187528	175696	206286	354879	317225		342765		292366	279913	305762	469764	412187	450701	367176	436036	460542
						-1.31306		181527	145813	166532	195897	172816	199779	354074	321448				278996	250841	316199	464205	429768	445942	356079	407583	443720
						-1.30306		183298	147828	172512	202661	174578	198100	354941	323289			508421	271850		327260	458645	447350	446329	363684	368379	446746
						-1.29306		185544	157713	178517	200418	176330	201922	358277	325131			576279	266649		338320	455379	454199	446715	371288	329175	452749
						-1.28306		199797	166661	177902	198174	178024	203821	361612	324496			644137	266417		323570	452174	451552	443476	379110	349772	458752
						-1.27306		216700	175127	175586	184550	173844	199276	350900	322152			620726	269109		307404	448970	448905	437022	388366	394521	461228
						-1.26306		216105	180232	178843	170414	152466	194731	337913	319807		375815	592386	276886		299857		442815	430568	397623	439270	460599
						-1.25306	89150.8	207420	183617	185454		148880	192170	326789	317337		392692	564046	289803		300010		433724	431924		457392	459970
						-1.24306	92624.5	195589	187892	189374		176166	189624	319673	314864		409570	564367	311012				424633	448837		462058	462025
						-1.23306	102722	181168	192622	190047			193413	312556	315179			567218	346641				421268	465751		466723	475230
						-1.22306	115051	178614	190566	192413			199258	312421	320215			570070					422818	478741		468429	488436
						-1.21306	125936	192929	185052	199089			198869	314325	325251			542177					424367	467285		468293	501642
						-1.20306	135642	206244	184139	204713			192668	313097	326082			510448		245540		475204	429532	455829		468157	498405
						-1.19306	141618	216963	185564	201886	165792		188350	301423	325592			478718		270890		455521	437753	444373			492404
						-1.18306	140764	226219	184671	199058	187749		188872	289748	326387			463929		295185		435837	445975	440433			486403
						-1.17306	144270	226650	182603	199416	209706		189025	289764	334405			451917		314898		420490	452845	436953			476729
						-1.16306	171396	227049	184900	199979	218904		180859	295099	342422			439905		334611		405384	458591	433472			463640
						-1.15306	198523	222617	189407	204929	227922		172693	300221	340459			413656		343374		390278	464338	432987			450551
						-1.14306	195544	218185	200238	211202			167010	304080	330023			384477		349213	338307		465009	433519			443373
						-1.13306	191259	213336	214260	206128			161929	307939	319587			355298		350594	329838		461522	434051			463033
						-1.12306	197395	208425	217502	193398			163318	306509	324218			385893		345044	321354		458036	446577	321180		482693
						-1.11306	206804	202732	215313	172935			169636	301561	329971			431486		339493	311165		462598	468892	335892		502353
						-1.10306	204560	196759	207431	142050			176120	297091	333280			477078		342294	300976		473657	491207	350603		528333
						-1.09306	193296	202164	196688	123957			182942	300470	331406			471673		345148	278799		484715	501804	353316		555493
						-1.08306		215137	198706	143301	198823		189016	303850	329532			450997		332613	248256	364553	490737	491084	355076		582653
						-1.07306		220335	207119	161203	224604		187789	304268	322582			430322		309636	226713	379735	492756	480364	356836		606665
						-1.06306		216590	205177	163276	249992	224581	186562	301888	313561			446478		292624	249405	394916	494775	475882	359460		627587
						-1.05306		209964	198055	165350	249850	224622	186886	299508	307498			475597		299778	272096			504443	362190		648510
						-1.04306		197480	198185	173315	249707	218754	187472	301324	327988			504715		306933	270924			533004	364919
						-1.03306		188666	201933	181847	239337	208729	188642	303268	348478		459725			306577	261763			561565	372122
						-1.02306		195078	195840	189051	226737	202577	190173	308527	356889		435634			304344	250537			558822	380065
						-1.01306		200797	184848	195792	222523	198100	194784	318229	352731		413768			304992	235106			554875	388009
						-1.00306		195440	188312	197626	223303	193835	204415	327931	348573		406065			309917	219676			550927
						-0.993056		190082	198953	195758	214505	189620	211877		346912		398362			314847	214520	461204		543190
						-0.983056		190680	194857	191808	193143	192078	206329		345592		394680			321095	210387	451772		534302
						-0.973056		191773	183460	184716	177921	195062	200781		346398		398612			327343	213618	442339		525413
						-0.963056		179227	183600	180738	182315	196399	201914		352962		402543		386263	318481	224527			523793
						-0.953056		163013	189443	187336	186196	197285	203746		359526		409066		391914	299824	234238			527631
						-0.943056		171266	197197	193739	179003	195449	201578	335278	365158	298323	417660	416506	395240	284118	227967			531468
						-0.933056		192543	205894	196872	171810	193686	197423	336328	370309	291890	426255	349766	396361	279590	221696			535621
						-0.923056		210281	208254	200004	181150	192140	196077	333965	374819	282334	425974	283026		275062	225156			540298
						-0.913056		224716	207498	203113	193406	186363	198450	321578	367008	262666	422975	277454		290167	233862			544975
						-0.903056	134221	232966	211812	206218	208837	173202	199678	309191	359197	243197	419977	314327		309846	240618	363531
						-0.893056	158206	231198	218615	202060	225933	166775	196127	307725	363311	285702		351199		319205	240840	361142
						-0.883056	169014	229222	219818	194989	234743	167778	192576	310704	382644	328207		375552		313917	241061	358753			351802
						-0.873056	170659	226604	218279	193067	233891	151148	186402	312387	401976			390090		308916	245478	369919			331805
						-0.863056	172449	223561	216823	195483	230218	122083	180107	307625				404627		322236	250879	382889			311808	432086
						-0.853056	174465	217098	215406	199045	218816		182624	302863				415396	270041	335555	247971	395858			318478	447513
						-0.843056	176335	210636	202097	204544	208026		188600	298448				422832	232934	329570	232076	397529			339345	462941
						-0.833056	177603	209142	182994	203910	204967		186733	294244		339603		430268	267158	311635	216182	397602			360213	478369
						-0.823056	178871	207774	178334	178772	201908		176389	290172		283252		438974	313752	299622	227247	397674			375786	470010
						-0.813056	160182	214187	180695	154830	209963	188882	169529	287624		230497		448947	332506	308621	239138	393747			388091	461451
						-0.803056	141445	222082	179631	170913	219547		173519	285076		223871		458920	340432	317620	242057	389220			400396	452891
						-0.793056	138850	213044	176904	186996	212661		177417	286110		217246		473025	354725	325632	237646	384694			415272	461204
						-0.783056	140284	196912	178382	197760	198199		165433	290228	381808	215642		491774	373485	333431	234570	365037			431979	470526
						-0.773056	139651	189166	181893	207643	189234		153449	294346	383173	214999		510522	376672	333579	240377	342980			448686	479848
						-0.763056	137656	187766	187928	214389	185974		144355	277308	388107	231354		521802	361239	323341	246184	320923			458267
						-0.753056	146642		195181	219703	183113		136134	260144	398654	258722		523615	351709	313804	258974	311077			462013
						-0.743057	171731		196272	222289	181198		129776	251573	409201	273591		525428	354538	330030	274605	303274			465760		532268
						-0.733056	188168		194394	222311	179774		125066	253471	407152	267550			358516	346256	286328	295472			478327		531534
						-0.723056	171682		196263	223867	182655	223694	127814	255369	401518				367368	347092	288512	294051			499177		530800
						-0.713056		205840	199931	228346	185536	212896	148538	270576	398452				375248	338834	290697	293754			520027		530066
						-0.703056		189999	200458	231967	195522	207742	170326	287140	408076		439754		367552	329362	301585	293458			529838		537969
						-0.693056		175260	199478	231487	206226	206580	210132	292858	417699		461694		359855	315844	313764	302581			527760		548185
						-0.683056		199281	204547	231008	217934	200772	249938	279638	420753		483635		361398	302327	322051	313450			525682		558402
						-0.673056		223302	212507	231051	230046	192941	241839	266417	418609		458705		363675	311993	325600	324320			523338		541686
						-0.663056	131039	227819	209816	231094	233607	184592	223105	272569	416464		409120		361054	326307	329338	324741			520664		492172
						-0.653056	134379	229981	202045	225592	229272	176119	208994	282951	422507		359534		357165	337691	338954	323129			517990		442657
						-0.643056	134034	222649	195432	218958	226739	166214	198219		428998				352674	345272	348569	321517			518114		404543
						-0.633056	128569	212266	189370		227938	156500	191842		434637	202009			347875	352068	346936	327246			522215		455864
						-0.623057	127458	214748	184281		228908	157053	193876		438604	222650			342498	338644	338150	334471			526316		507185
						-0.613057	141684	225070	179654		228372	158463	195930		442572	243291		367547	336605	325221	330061	341697			517798		558506
						-0.603056	155219		187968		227835	165094	198162		441576	259569		315995	337248	321055	324922	340674			488582		573488
						-0.593056	140407		202408		231915	169830	200395	354005	438723	275748		264443	347798	322106	319783	337892			459367		577934
						-0.583056	125596		217506		236303	168942	208575	367448	436170	289969		228019	345982	326441	312347	335110			431091		582381
						-0.573056	132105		232914		236822	170810	217656	380890	435866	303520		234246	309900	341077	304232	332094			404600
						-0.563056	143094	239858	241434		236004	177512	221971	385935	435562	309529	488522	240472	281111	355713	280503	329027			378110
						-0.553056	147215	219235	246707		227850	180064	223499	386408	433318	308359	467926	243468	299892	346229	227980	325959
						-0.543056	147287	199739	246464		213668	178012	222883		429191	294495	447331	235770	318665	332286	175457
						-0.533056	151473	193260	243626		207182	176834	218964		425064	247932	442220	228072	327188	330404	219127
						-0.523056	161078	186780	249618		214698	176276	215673		434362	205136	443585	222666	335711	343494	269848
						-0.513056	167921	188308	259749		217195	178671	215783		445196	238823	444951	226312	336184	355463	293530
						-0.503056	165737	190308	243057	229056	193456	182356	215893		444292	272510	463503	229958	335438	345360	291424
						-0.493056	163540	202734	213816	241707	169717	183103	197065	295446	414247	273741	483651	232370	329860	335257	287477					481667
						-0.483056	161001	217624	207682	249411	174403	183149	176560	282797	384203	267566	500780	228848	322550	349646	265341					470938
						-0.473056	158462	212444	212334	251329	180078	175641	174841	270148	377990	241880	496781	225326	317802	377191	243206					460208
						-0.463056	146845	197532	210247	252889	197870	167912	181918	246550	383149	202151	492782	222192	314732		250216				457221	453356
						-0.453056	133492	191711	205022	253572	219235	175150	192014	210810	387390	179073	490154	221391	313990		271449		312317		466917	451968
						-0.443056	144341	193694	215285	254358	229024	180788	205897	175071	378835	187085	490248	220591	315856		286774		367533		476612	450580	536229
						-0.433056	168681	192070	232741	255919	230360	176639	219708	196946	370280	199541	490342	219945	322861		284581		422749		480871	464691	512708
						-0.423056	183988	185096	233703	257480	226148	175004	233247	223099	367840	245851	473182	220517	339871		282388		414028		459222	505534	489186
						-0.413056	188014	181933	227022		213031	180852	246785	249028	372676	292161	441614	221089	349769		280922		369502		437573	546377	465665
						-0.403056	190191	189220	215523		201694	178893	240787	274604	377512	329219	410047	223096	332448		279603		324976			559470	464790
						-0.393057	186744	195906	201797		197965	163200	234159	300181	369443	365055	400488	241043	316477		278102			416534		513312	471532
						-0.383057	182360	198634	192054		194236	160077	228601		359035		398076	258989	317185		276343			415970		467153	478275
						-0.373057	160156	201361	184148		214968	170931	223435		349392		395663	274966	317892		274584			415405		423620	478631
						-0.363057	137953	197549	192625		235812	173417	215546		342220		385006	255593	308885	291472	280655	325802		414841		387150	469813
						-0.353056	137739	193713	208638	260335	230242	169956	204864		335048		374049	236219	299287	377557	286785	339408		426883		350681	460994
						-0.343056	141329	190715	211372	256028	218120	165500	196806		330150	303136	366743	216904	284243	441652	301610	353013		441164	442338		452903
						-0.333057	132539	187851	208012	257716	218618	160610	196356		326610	296040	376670	200062	267925	444340	322924	361845		455446	457220		454094
						-0.323057	117233	192097	201303	276250	227285	168988	196109		323172	288943	386597	183220	260370	447029	341440	369218		477566	472103		455285
						-0.313057	118961	199031	193060	290018		180547	206382	230578	326021		398173	166379	256974	418603	344443	376591		503847	486419		456477
						-0.303057	140869	204105	180211	256314		182460	216654	232786	328870		412385	171718		385358	347446		285129	530128	485836		469511
						-0.293056	152923	207888	165258	222610		183669	202261	234995	336173		426597	177213		379794	335229		311329		485253		486819
						-0.283056	136984	210735	164212	231000		190316	180968		349993		414656	182708		405689	317466		337529		484671		504127
						-0.273056	122959	212460	169502	243048		200901	169826		363813	266564	384893	188696		428141	294604		360763		484429		514556
						-0.263057	137419	212838	167957	241813		235729	167194		362788	256570	355130	194704		405030	260550		382469		484187		514535
						-0.253057	151878	210346	163308	236121		253330	165653		357954	250619	356193	200712		381918	226496		404175		483944		514514
						-0.243057	150542	211868	159296	235074	206978	219469	166584		351340	256522	364736	188108		391749	227424		375308
						-0.233056	146754	231200	155574	237422	198862	186624	167923	210980	336918	261999	373628	174175		417626	232536		320835
						-0.223057	156550	249456	159738	238991	199668	155571	174784	254449	322495	248164	405992	160241			248304		266363			524492
						-0.213057	173093	246597	167469	239424	205577	152088	181644	296866	319250	234329	438356	162551			275932	439540	266065			532978
						-0.203057	186488	243738	169928	240025	206812	179336	157219	314627	324248	222445	464288	166597				434938	292730			541464
						-0.193056	196345	224870	170009	241174	202147	188030	126457	332389	329247	211082	468021	170643	219375			430337	319394			549950
						-0.183057	204615	204479	168647	238896	198183	183505	143076	344114	303645		471754	200505	238167			408662	321414			514494
						-0.173057	208668	198079	166636	186500	196348	174979	192069	349744	276945			234104	267005			380779	311376			478262
						-0.163056	213278	195679	163575	134105		164698	219189	355374	266048			267703	299149			352895	301339			442030
						-0.153057	224653	202782	160043	141753		166087	206845	329679	283831			288921	310834	452880		360370			323110	463870
						-0.143057	236027	215178	156895	156610		170284	194290	302484	301614			307845	309986	446941		381137			353374	489774
						-0.133056	227323	228903	153919			167523	180174	279242	317686			326769	303154	441002		401903			383639	515679
						-0.123056	215846	243922	153392				166057	261666	333172			315296	290040			394437			392129	512369
						-0.113057		241282	153959				153643	244091	344136	378238		296868	279564			376009			396198	505321
						-0.103057		208757	148851				141457		326117	364901		278440	273865		429162	357581			400267	498272
						-0.0930565		184503	141213		175362		136412		308097	341297		287575	259742		403961				404873	506299
						-0.0830565		187019	142768		185442		135311		292602	311537		304306	216327		378760				409616	517229
						-0.0730565		189196	148409		191246		131325		279391	291330		321037	182694		360708			612358	414359	528160
						-0.0630565		188330	151051		185886		123132		266180	285910		320564	246647		343001			606746
						-0.0530565	126561	187464	152364				119280		291233	281159		314480	310599		333798			601134
						-0.0430565	143892		153188				136731		319856	279932		308397			332015			595522
						-0.0330565	161222		153797				154181		337137	278704		289008		338951	326244	250455
						-0.0230565	167469		154038			152236	157683		328510			264552		334393	289563	276094
						-0.0130565	172370		154117			108334	160164		319883			240097		329834	252882	301732
						-0.00305648	148766	166485	154037	139089	174942	114692	133629		309090		253849	216191				278225	327882		256938
						0.00694352		149974		163677	205750	140588	107457		290855	139096		201435				238063			168937
						0.0169435		178882		202479	132862	143112	101132	243146		162288		222867	244635		161959
						0.0269435		150949		149431		114215	106910			253139	215370				222993
						0.0369435		175468		143605	138599	89806.1	98707		354540		158688				219540
						0.0469435		124924		138162	152128	107418	93061.6				250137		195562	186421	212745		304872	286896
						0.0569435	103744	138076			157023	129733	98722.1				298378	151515	283781	211602	208853		321418	294799	203327		338063
						0.0669435	100708	174138			158173	127501	83924.5	202066			201029	110104		238804	189403	230947	318711				356652
						0.0769435	139361	153497				138776	105230	262234		125211	222666	184959				284252	341212
						0.0869435	145043	146391	102335			76906.9	157495	234691		134974	193616	178882	134093			351873	433066
						0.0969435	89912.7	134492	125326			71308.4	125778	205227	237738		168325	146475	126021			305456	410933
						0.106943	90405.7	136859	119014		95299.9	69713.9	94899.4				189678	136411						293327
						0.116943	74999	117855	113782	129789		94255.6	95946				187338	130077						285519	169879
						0.126943	77309.5	132682	126554	114467		99503.3	100148				153233	125022		179862				252874	189335
						0.136943			123677	113147		106705	100882				152380	119360	135925	194608	135480		367778	228003	193360
						0.146944			118584	156726	102714	114323	109495	128145		142051	160067	127620		208435				218463
						0.156943	85530.6		130394	169292	122056	99072.7	123012	129203		116542		139588		220776
						0.166943	85542.8			119028	109792	104720	85890.1	153994		111343		146379		213903
						0.176944	67410.1	107994		117060	96876.9	129986	54859.6	177808		108137		141664		197999	137763	312277	203688		132718		253042
						0.186943	65887.7	92520		141318	101744	124908	77497.9		271810		236975		182272		158249	221164	197268	218625	149526		255281
						0.196943	70404.9	102377		132258	86990	89881.4	88152.7		311987		188612		175753		141885	246653	232648	207374	156286		264482
						0.206944	99431.8	108111		118319	96654.8	69650.3	86703.9		368200	109277	178551		160476		140695	247649		196672	131796		288774
						0.216943	113985	124166	115144	142790		97639.2	78320.7		238433	124294	196123		131310		141493			228147	212388
						0.226943	114693	112446	92881.6	156754			60075.4		201783	82988.8	177768				146233			214361	155286
						0.236944	112564	97297.8	114990	151427			62996		166381	76596.7	124760			159174		308052		207849
						0.246943	80355.2	101268	122160	137581		100695	84425.1	67749.6	153682	111390	120784			142275		319939		235997
						0.256943	94004.7	101456	120865	130482		106128	80926.2	87708.3	177411	93837				138879		211797	177543	199238
						0.266944	88640.5	89841.5	106138	115170	101496	103146	74424.6	95075	199985	98380.7			162673	135419			227198	322326	126613
						0.276944	82042.6	142273	110925	92394	90045.2	96054.6	76543.6	89285.6	256195	87536.8		93945.9	164594	131887	147261		243037	320748	112614
						0.286944	86117.4	131839	117890	113768	81800.6	93960.1	95119.5		289135	78368.8		91264.7	128863		158744			290029	131603
						0.296943	90047.5	78449.3	110182	121104	77853.8	104261	137132		220834	119804		95819.8	142088		141241			271209	114117		219799
						0.306943	85379.2	91582.8	106434	96934.3	105067	76666.7	114071		129743	121175		103530	191780		140413			253341	97908.5		184290
						0.316943	90395.7	101175	106297	73329.2	104121	70121.6	108818			92012.2		113631	141133		125947		147248	160536	115945		152377
						0.326943	94122.1	100634	119198	88626.1		57097.4	88404.8			89229.7		120852	137999		100095		147076	114157	114413		157520
						0.336944	95572.1	96990.6	127978	104696		87132.7	70192.8			114990		128475		122761	99926.8		158302		119908
						0.346944	87056	98988.5	133400			104534	66638.1		215660	131215	159402	139635		137758	133279	203949	195853		115436
						0.356943	100746	91724.8	122173		92806.2	99116.9	71589.1	118984	179833	122493		123002		146930	148120	224372	246834	110477	84038.1
						0.366943	117137	119802	111740		77861.7		62468.2		157902	110036		100617		150291		265460	272130	106627	150079
						0.376943	108086	100549	102271	107570	85054.6		69997.1		165268	109290		84911		137989		288229		118061	140032
						0.386943	89528.2	76411.6	96795.7	127582	94213.9		76818.7		193058	124391	160013	71386.4				295472		129199	119615
						0.396944	72141.5	92251.4	97209.3	81516.1	101553	73800.9	80246.8	120063		109829	186654	70470.1	147783		117601	270121			118287
						0.406944	73263.2	103288	107827	62305.7	131344	87144	84847.6			126042	173957	100329			110813	220686			102353
						0.416944	72970.5	175332	101097	67787.2	124448	91068.1	95718.7			106498	133856	137434			106058	238431	157918		122133
						0.426944	81895.9	74011.5	93760.4		133612	92487.9	109635			94855.5	111582	159711			135908	230406	170617		124355		241859
						0.436944	97992.5	116313	98289.6		117039	93463.8	88667.7	86803.8	135971	75510.2	114496	140092			124885	231477	163001		118258		242703
						0.446944		93539.7	84185.1		120801	137338	79957.4	90372.8	129535	82727.1	123057	140708	118229		117484		166642				234600
						0.456944		100229	65702.6	117141	125637	112169	85253.2	149790	111437	104095	166879	140764	115024		123044		196168				225054
						0.466944		100127	71001.1		121906	107850	82645	136714	100687	112119	170346	126471		148397	143200		213488		105938
						0.476944		86901.9	75079.4		100034	91366.3	75046	106936	101156	102653		137778		135423	122916		206820		120523
						0.486944	72196.5	88369.8	77823		114561	86473.6	70101.3	117782	120372	100962		144385	125899	125283	126701		215447		98107.3
						0.496944	87769.5	88302.1	68053.7		104111	94993.7		111996	110370	134156	97331.2	124646	135133	120326	137678	213438			120066
						0.506943	101199	82380.1	62508.5	140170	83788.5	98115.3		84938.2	116467	139867	117354		109184	114520	153913	197665		115964	139639
						0.516944	107125	74368.6	61441.8	111805	114147	99441.4		127912	121799	129226				108259	196585	204482		122470	128914
						0.526944	122545	75806.8	109187	101979	111590	103185		107229	132247	118412					160576	202613		120113	102116		158778
						0.536944	87211.8	81817	125876	100842	120140	85992.2		101961	147335	109207	139866				120807			112923	141386		190411
						0.546944	87040	84344.2	86660.7	81726.1	119827	90842.4		98709	136288	78046.4			138202		101780			111338	178093		215435
						0.556944	91486.8	94073.2	86387	54661	109368	58996.7	117346	109882	110818	79350.3			140791		119530	253731		139505	143224		237232
						0.566944	81347.9	86179.5		105360	91986.1	65741.2	93531.7	85902.1	100021	92846.1	91704.1	138108	122201		140972		172839	117288	130853		217742
						0.576944	76723.2	66311.8		112772	93935.5	69799.3	92475.2	93390.4		105223	114897	146930	129181		143570		222460	83497.4	114470		174426
						0.586944	85492.9	86232.1		90309.5	108347	65235.2	80946	115171		92807.1	129016	167875	151872		134710		142967	79870.1	118516		166105
						0.596944	79118	78221.2		73389.4	105896	74873.7	79484.9	124755		89091.4	125484	153693	128495		123247		145407	101788	107320		181485
						0.606944	66517.1	85282.1		87605.7	130284	85597.7	81626.1	121136	144050	98832.8	138080	140607	129830	151326	128259		186808	82568.6	94720.2		174014
						0.616944	59294.3	88070.3	80357.9	73651.7	121892	80954.6	80795.9			114857	137270	145659	121282	114083	130654			95449.1	53594.6		148466
						0.626943	56306.4	78901.3	89383.3	83262	97275.8	83917.5				94736.1		152032	139188	104690	139381			93525.4	94501.3		168941
						0.636943	57400.2	76575.9	109845		94412.5	100967		115577	121022	87017.4			146456	105026				90254.4	106014		231818
						0.646944	62319	108226	131074		84248.5	88631.4		132516	111746	114880	111220			106631		243060		103251	109033		249662
						0.656944	74112.6	94933.4	153013	82549.6	91069.3	69986.3		135264	102887	123345	148607			114458		273592		67409.1	128624		219228
						0.666944	94050.6	119187	110349	103344	79721.9	106061		137416	110832	92928.4	152732			134395		322506		111174	100641
						0.676944	94353.4	110538	87737.1	99870.4		68517		120312		78391.5	115732			145764	112565		155231	127102	99950.1
						0.686944	105611	105977	96355.4	128913		51457.5	100324	86118.4		104513	117857	111289		152270	83649.2			135071	88230.7
						0.696944	102020	73084.5		98411		61896.3	73407.7	99507.8		109131	97326.8	107450		168940	114779			141292	89097
						0.706944	85111.2	91466.9				89865.4	86858.2	110924	156704	99392.1	107617	106845	105146	178235	159466			131895	86798.2		195421
						0.716944	79116.2	78318.8				102609	89521.8	101338	140963		133966	83937.5	125782	161298	154791			94793.2	90671.6		175229
						0.726944	86316.5	83236			75548.5	90975	85475.5	90886.1	125914		140799	81222	121886	147804	126621			107804	89590.5		167554
						0.736944	80253.5	95664.9	97830		97047.4	98246.7	82001.2	81979.3	117630		119935	123441	89121.8	137317	133921	326475		105915	77850.7		185161
						0.746944	72829.6	103139	102843		75924.5	100189	90352.7	72773.3			100291	115979	140884		121155	215248		127344			198232
						0.756943	74520.5		99415.6			73356.8	122045	88516.7				110616			105492	227429		159777			200372
						0.766944	77234.7	77028		128727		88230.8	175239	63507.9	139560	86759.3		124438			110666	222763		90104.5	87301.8		208378
						0.776944	67008.1	141628		107484		97220.4	175348	100169	142111	95895.2		123328			140123		190633	81585.2	62475.8		233485
						0.786944	76926.4	86620.9				53971.2	153240		141899	97639.9		122902			134981		195969	66914.6
						0.796944	97077.8	67525	58929.1			61758.8	136837		126392	110478		127947	142091	134847	151383		208485	60768.4	63485.2
						0.806944	80167.3		77906.5			72755.5	117987	80680.6	111330	94793.6				164551	141946			65658.6	93548.6
						0.816944	105850		88630.2	98314.9	68778.4	85019.2	94761.8	107725	102929	107100	99205.4			143264	123745			75289.1
						0.826944	82643.9	88299.5	89251.3	106646	92290.1	116584	114011	104643	108400	151660	96780.8			137901	143790	304854		74382.9			218360
						0.836944	75890.4	75443.9	94323.5	117366	89399.7	111887	127234	93083.8	128517	81484.7	118645	111277	113990	165574	98740.7	275507		64860.1	87493.6		233480
						0.846944	73628.4	105864	99695.3	112089	99595.6	108092	156454	100375	152485	91831.9	135448	101053	129036	171299	102272	212680		71410.4	84590
						0.856944	74804.3	114121	104676	76625.2	102927	117796			192529	82045.6	119340	99090.3	120980	163791		189924		89444.5	74624
						0.866944	88037.2	104023	99108.7	95544.8	106419	113803			174705		110630	98127		166113				101831	90846.6
						0.876944	109883	100278	93920.7	118603	123318	103431	100494		162678		99250.6	101860					124213	89576.3	87281.2
						0.886944	78409.8	100650	98453.9	116490	104816	119048	74372.1	100187	146746	76558.7	111707	112967					116036	69368.2	81341.1		256408
						0.896944	75498.3	77366.8		91019.6	102847	128289	88887	83989.7	117445	108676	112624	121355			142897		165062	71852.4			323037
						0.906944	76448.3	99408.1		94181.6	105292	122895	82463.1	125064		121800	133029	142568			155918		183355	69093.3			389665
						0.916944	79816.1	104734		194451	122650	92921.8	90939	104913		123174	137528	184529		139421	155165		180648	111607			386524
						0.926944	82343.6	84782.2		115138	115757	103302	95272.4	117383	137272	147828	114334			162814	136826		186595	162800			382702
						0.936944	75910.2	100115		57730.8	93299.9	114164	96494.6	99988.5	114699	124968				170158	137749		195512	62283.4			353784
						0.946944	57203.6	109764		68666.9	110147	88461		84564.6	109945	124903			126655	171279	136008		190003	86843.3	78965.7		323612
						0.956944	50342.3	146182		61267.6		78100.3		97254.3	106619	116587				163644	118443	219232	185008	74004.1	88466.2		278778
						0.966944	104433	117918		99476.7		87063.1		110885	88683.6	115672					119778	392778	192596	82695.2	125639		232575
						0.976944	86926.1	122310		112870		86734.3		112677		86357.2					138854	292430	235304	94866.9	144032
						0.986944	88290.3	81701	123083	107325		82236.2	118295	118632									297578	82641.8	122547
						0.996944	99862.5	117964	141251	110132		94599.5	127540	96274.6			137001		122014				300146	76478.7	94212.1
						1.00694	97268.6	120260	143284	117279		107298	109056	98191.2	157677	127068	146398		138944				226679	76628.9	102487
						1.01694	78597.5	111221	140402	96789.5	139275	103679	93580.1	80437.7		140174	132250		132589		147676		196194	92828.4	119237		198366
						1.02694	61250.7	94945.5	133411	97442.6	111195	104206		98482.6		121354		170933	98876.3		135642			115174	122750		184613
						1.03694	76856.9	118081	123770	118742	89765	97391.5		109350		115726		190336	90597.8					117760	125701		164131
						1.04694	83835.2	122648	113812	104820		108185		116763		117568	145754	188003	108234	233464		327740		81410.5	126810		141562
						1.05694	75167	124704	107163	74454.2		108960	74050.7	116768		118934		177639	120368	203302		292337		82795.4	120423		131051
						1.06694	77613.8		100567	67036		116813		113194	83571	124855		158908	109310	180339		248474		79836.2	146501		125108
						1.07694	91701.2		94201.7	115471				118887	124140	116690		148549	99797.1	164417		264341		76104.8	169995		125834
						1.08694	98048.3	91027.6	90513.9	103396			107132	127991	171712	103829	115730		122718	190983		223707	135477	79479.2	143333		129594
						1.09694	109775	125804	89727.8	107818		93012.6	73335.4	121160	165204	102414	122032					239883	114756	87525.1	96439.9		122864
						1.10694	105831	96074.2	91647.5	99643	82060.4	89559.4	111488	110440			126938				122820	238743	108912	84666.8	89285.6		110475
						1.11694	77898.8	84028.3	96994.1	83395.9	78609.7	81901.6	190879	119340			139349						115906	77645.7	99934.7		114489
						1.12694	75189.9	94405.5	104322	78720.7	67845.5	92692.4	161490	112737	78408.3		144856						108725	64788.4	100605		128918
						1.13694	71729.4	165596	114283	109535	74586.8	94219.4	96580.7	114096	95785.7	105123	131667						112769	60345.4	95820.6		137134
						1.14694	68685.2	258311	96459.6	75798.4	63650.2	109745	104390	83282	97177.7	103342	115319	128100						71037.1	161831		140736
						1.15694	89136.6	147208	82579.1	71362	85467.3	127969	120820	94627.3	111462	86199.6	126248	120185						89817.7	162825		143909
						1.16694	111571	93270.8	87336.9	70881.7	98404.9	64471.5	116050	106202	111923	89804.6	161159	130205		189425				83980.4	130434		146711
						1.17694	78438.1	91563.6	104234	72073.4		95949.6	77077.8	97197.8	110193	111834		141387		207910			154709	91702.8	132184		145688
						1.18694	60054.6	97387.8	118398	79847.9		106003	64149.2	98479.8		115801		152655		182840			118930	97368.9	120400		140810
						1.19694	66245.6		107253	87143.2	90378.9	92570.1	64823.2	106202		108269		158750	105651	128205			119501	106989	163543		138105
						1.20694	79625.8			87836.4	83270.9	79191	73238.9	104272		105236		166659	95801.8				112082	116268	185586		137950
						1.21694	92562.1			92858	88395.2	91952.9	95081	115701	100308	93550.7	109030	177103	94749.7			223886	124548	114041	194406		136600
						1.22694	97022.2			86757.5	116327	118334	110780	129448	97816.4	104327			92192			237371	151337	91465.8	160139		133618
						1.23694	61021.5		96835.5	92543.2	117440	121897	137361	130566	122916	94344.9			128235			300352	133034	78318.3	157320
						1.24694	67913.4	100659	68032.6		124990	108957	102276	129573					127224			360940	144464	131080	110015
						1.25694	55014.4	91427.1	97402.9		137583	114452	102546	111987					114239			369227	147512	141267	89343.6
						1.26694	79347.8	87158.6	108331		122744	94264.8	101696	123168	121807				120298			290192	147336	88675	120186
						1.27694	98016.4	90404.1	96491.6	94257.1	145986	92420.2	75463	116078	126225							229366	160408	83966	113990		144149
						1.28694	92331.6	141697	95944	107424	117739	71197.4	81527.5	109720	128644			216470				232946	171907	78617.4	131886		171371
						1.29694	78424.9	133446	103033	121423	108334	81454.5	81794.1	91760.6	119319	92860.9			98362.2			247177	137908		137056		181266
						1.30694	72079.4	86244	122174	123027	98705.8	87071.5	77978.3	94126.4	137706	121294	119713		100855			258263	118017		110082		144516
						1.31694	77267.6	80888.1	119849	108464	92548.6	99857.7	91645.1	112334	152399	153264	131913		140961			251531			151381		117600
						1.32694	78541.4	150580	111797	133789	76297.2	104719	97108.8	111502			150817					259116			162366		123055
						1.33694	78000.4	107677	103414	105335	123745	97842.5	95659.3	114684			144367					263000			126257		128405
						1.34694	88378.7	100152	89466.7	80365.1	141467	91079.3	97746.8	110541		105935	130156					247502		72298.7			133321
						1.35694	99371.8	104215	77744.4	86209.1	101283	95538.2	84608.4	117368	151331	146058	142210		114940			286484		67085.4			137312
						1.36694	98603.2	110073	95849.9		105059	109403	75238.1	116023	109893	150359	147995		123842			225515		77189.9			136348
						1.37694	100611	85001.9	101480		114387	105938	97354	129991		144308	160810		112260	175970		256494		86794.3			137492
						1.38694	75378.1	106002	98390.1		106353	98476	110636	124687		146829	198288		100732	197903		290275		78060.4			154175
						1.39694	95474.6	94406.7	98694.7	87622	96467.6	76542.9	122613	115782	124227	161246	154734		149932	191879		258161		60331.3
						1.40694	73911.3	104819	104920	93428.1	126575	80970.2	134229	102807	130455	146225	141165		119201	185583		162860		72069.2
						1.41694	78133.2	84715.7	117515	105060	102607	83662.2	128098	108068	108970	131284	139851		89916.4	178989		159262		80992.4
						1.42694	93669.4	112383	107856	88961.1	101881	92215.7	100251	105470	115163	130952	142464		100074					92827.8
						1.43694	82084.7	105192	97211.9	78976.9	114314	84080.7	109342	86302.9	109417	134102	138613		105884					101577
						1.44694	84555.4	92080.3	87706.4	71689.1	92197.3	72034.8		90576.1		134881	129599		111328					87993.3
						1.45694	75784.9	93257.6	90020.1	70423.7	80902.9	69084.8		111323		113250	120878			173926		185663		101565
						1.46694	58661.5		97137.2	76031	84856.3	68127.7	99937.4	122586		109900	106634			176606		222504		75251.9			144388
						1.47694	70057		110384	91780.3	84977.7	70709.5	102865	133450	135683	119150	113475		85293.6	213787		201459		56999.4			145501
						1.48694	86323.8		114775	127914	88515.3	90781.4	99470.6	131546	123727	114794	114768		107159	267833		230673		62521.7
						1.49694	95062.3		116582	137255	81306.5	102229	131036	125475	119972	120636	128096		120198	233950				80009.8
						1.50694	96661.9		122326	122188	77536.5	102320	107825	132508	85666.9	121089	129428		108590	202562				63337.6
						1.51694	92990.6		134594	98515.6	73216.8	90273		121059	79118.4	117111	131011		121957	185287				67461.2
						1.52694	96688.6		148569	87200.4	82926.2	68908.6			92546.4	125506	131267		101747	190519				60882.7
						1.53694	71802		130672	96563.3	80929.8					99169	124608		96468.5	212908				56833.8
						1.54694	77090.6		127696	92013	81031.4		105646			89274.6	118553		117064	224595
						1.55694	82719.8		138734	94162.9	74814		96955.3	87126.1		109321	118629		123522	228482
						1.56694	88981.1		116202	121114	95231.4		99884.1	74527.8	133951	123666	114864		114446	201188
						1.57694	103166		102325	126622	92098.4		99981.6	73752.6	135222	102488	118640			188271
						1.58694	105770		102591	107510	94714.9		111401	83143.3	127087	103346	124212			192014
						1.59694	77374.6		95691.7	93293.8	103521		122700	78237.1		182843	123456			190930
						1.60694	104972		93013.7	106980	102384		130543			181760	154655			188783							123572
						1.61694	98926.9		102406	101155	96796.5		143076			160913	134595			193556							132794
						1.62694	71763.7		109250	105151	99738.8		95721.7		122125	119860	131056			199039							133483
						1.63694	61303.6		112013	98485.9	99274.2		105225	125089	102034		137672			205790							129873
						1.64694	77364		102122	92011.8	102473		103635	112721	93010.1		134041			195153							135796
						1.65694	83173.5		98109.7	116145	112368		97741	97714.6	90080.7		123606			175461							147387
						1.66694	84476		97023.2	90822.1	118796		87035.2	89805.2	76660		102711			180994							137401
						1.67694	70611.4		94201.4	92371.1	100338		77944.9	89599	97644.6		81204.1			190078							112376
						1.68694	109010		86545.3	91704.7	101140		105235	93890.6	110752	141962	109304			206165							107053
						1.69694	106202		74927.1	95411.7	86559.2		98530.6	79198.5	129871	96733.2	96200.9										117760
						1.70694	86065.3			105897	86543.7		101435	74416	132252	110886	99907.4										134760
						1.71694	88158.6			112279	100866		109722	107363	124571	103134	145464										157723
						1.72694	84168.8			109378	79409.1		105510	107124	136197		154967										163438
						1.73694	74528.4			117694	95032.7		92524.3	97694.9	167782		150946										150140
						1.74694	79702.2			115034			92822.5	57075.5	166464												141308
						1.75694	100259			102921			103707	71264.2	144934												138211
						1.76694	94258.2			91817.2				86581.1	106036												141680
						1.77694	82748.4			93830.1				96248.5	142954					156344							155002
						1.78694	88111.6			94784.4			113683	104792	128364					165938							154956
						1.79694	94104.4			66911.6				82382.5	117461					168423							131354
						1.80694	91986.7			65799.9				70323.3	111814					157404							120920
						1.81694	103145			71392.9				121071						164590							137937
						1.82694	99435.2			61653.6				137118						181862							149538
						1.83694				85443.3				174804	81969.4					181456							147638
						1.84694				74951.1				170259	82799.8					176325							143729
						1.85694				88041				136098	99783.6					159717							133743
						1.86694	55401.8			81524.8				121806	148488					147189							127020
						1.87694	85441.9			65619.7				125769	137196					138147							132528
						1.88694	83604.9							113189	111770					138944							138798
						1.89694	95243.1							91116.3	93739.7												148721
						1.90694	98659.8							89516.9	89985.5
						1.91694	103286							114476	102346
						1.92694	104586							142420	100377
						1.93694	81391.5							98296.3	91331.4
						1.94694	73650.5							98983.2	87118.2												144472
						1.95694	116040							93873.7	105718												169582
						1.96694	74919.7							83299	169033												193699
						1.97694	63406							101610	140342												172043
						1.98694	87141.4							132781	107737												150387
						1.99694	102218							143045	127297												135230
						2.00694	82084.4							145690	128725												120184
						2.01694	79449.1							145945	139992
						2.02694	82173.4							125938	97885.8
						2.03694	95856.3							108002	206172
						2.04694	81087.2							145813	173855
						2.05694	72817.6							150088	125566
						2.06694	84943.1							156187	116916
						2.07694	93222.4							149529													175603
						2.08694	109133							127699													184543
						2.09694								102347
						2.10694								86882
						2.11694								91175
						2.12694								93965.8
						2.13694								89661.8
						2.14694								91673.4
						2.15694	128310							88895.6
						2.16694	104182							84866.1
						2.17694	83144.3							159342
						2.18694	77654.2							137269
						2.19694	90433.3							139002
						2.20694	97436.7							126680
						2.21694	80197.4																				110003
						2.22694	90648.3																				112265
						2.23694	101309							94144.7													111024
						2.24694	92393.5																				106662
						2.25694	77107.4
						2.26694	78576.7
						2.27694	84135.2
						2.28694	69281.6
						2.29694	61942.3																				136996
						2.30694	80034.8																				139792
						2.31694	109587																				135137
						2.32694	91654.6																				118198
						2.33694	68087																				106547
						2.34694	59441.4																				105178
						2.35694	61292.6																				107621
						2.36694	92499.6																				118889
						2.37694	65770.8																				139122
						2.38694																					184365
						2.39694
						2.40694
						2.41694
						2.42694
						2.43694																					193258
						2.44694																					167201
						2.45694																					146445
						2.46694																					167529
						2.47694																					184923
						2.48694																					156532
						2.49694																					129061
						2.50694																					125734
						2.51694																					122407
						2.52694																					150401
						2.53694																					178431
						2.54694																					169453
						2.55694																					158972
						2.56694																					133186
						2.57694																					106124
						2.58694
						2.59694
						2.60694
						2.61694
						2.62694																					128553
						2.63694																					132136
						2.64694																					136966
						2.65694																					142165
						2.66694																					134841
						2.67694																					122973

## Sheet: Fig 4
Numerical values for Fig. 4B						Numerical values for Fig. 4C														Numerical values for Fig. 4D								Numerical values for Fig. 4E
Control Vehicle	Continuous Vehicle	Continuous Rap 1	Continuous Rap 8	Continuous Rap 24		Colonic location	Continuous vehicle		Continuous Rap 1		Continuous Rap 8		Continuous Rap 24		Continuous Rap 48		Control Vehicle				Control Vehicle	Continuous Vehicle	Continuous Rap 1	Continuous Rap 8	Continuous Rap 24			Control Vehicle	Continuous Vehicle	Continuous Rap 1	Continuous Rap 8	Continuous Rap 24
0.09909	0.5177	0.4191	0.3574	0.1596		-4.25				179.675										CD4	39.8	49.4	38.3	45.1	84		M-CSF	1.57	8.35	3.35	3.65	3.55
0.1204	0.7114	0.5404	0.2007	0.1825		-4.2				258.378											34.3	34.9	56.2	57.7	81.8			2.08	4.15	3.9	4.76	3.05
			0.3856			-4.15				344.476											30		15.9								3.4
						-4.1				284.043											34.5						MIP-1a	0	23.52	8.21	16.41	0
						-4.05				356.682		195.965								Macrophage	24.6	14.7	20.4	20.7	3.8			3.81	8.63	12.27	8.66	4.96
						-4				355.707		229.905	150.075								22.5	14.9	11.6	9.9	4.7						1.4
						-3.95				311.509		196.181	200.284								21.1		11.8				IL-6	0.58	3.93	6.64	10.01	0.96
						-3.9		238.801		350.763		282.624	229.118		135.492						13.7							7.28	3.26	11.27	7.59	6.04
						-3.85		262.265		323.014		289.879	292.682		213.311					Neutrophil	33.1	19.2	31.1	22.7	2.3						7.65
						-3.8		275.328		352.059		347.876	266.62		244.575						40.6	20.8	21	10.1	9.8
						-3.75				376.25		327.229	322.528		258.392						21.7		7.4
						-3.7		304.491		397.495		254.236	316.107		233.137						25.3
						-3.65				364.936		289.878	281.006		287.404
						-3.6		324.968		395.337		294.739	177.682		305.623
						-3.55		331.39		348.752		268.275	323.538		348.845		141.438
						-3.5		353.355		399.791		321.566	315.608		315.136		143.799
						-3.45		360.046		330.36		265.785	307.114		288.732		135.892
						-3.4		328.982			203.77	253.255	338.277		299.046		135.618
						-3.35		247.41		281.129	277.077	270.364	305.514		312.621	228.405	183.47
						-3.3		270.288		327.629	291.16	301.569	332.247		323.134	186.308	138.763
						-3.25		253.74		309.283	332.833		333.277		304.254	183.419	93.7089
						-3.2		344.69		305.836	377.63	273.6	358.329		196.539	317.604	157.753
						-3.15		381.529			366.603	317.592	253.659	171.15	292.921	317.768	170.703
						-3.1		350.276		323.508	400.38	267.837	331.711	180.095	272.683	349.137	153.295
						-3.05		296.677		337.012	313.285	312.881	355.338	215.144	307.582	245.73	126.07
						-3		353.342	241.559	350.949	384.973	304.682	340.133	226.202	307.122	362.84	94.6045
						-2.95		385.672	377.891	377.22	376.445	320.963	326.759	217.381	253.409	358.831
						-2.9		346.968	426.603		282.594	368.087	294.056	182.971	239.658	276.916	117.059
						-2.85		260.449	435.328		381.673	357.267	349.468	242.879		369.55	127.031
						-2.8			305.287	363.458	408.26	346.435	361.581	227.278	328.008	293.916	139.647
						-2.75	258.813	287.62	502.614	369.385	327.778	368.967	398.236	235.666	319.471		120.972
						-2.7	323.411		575.269	324.768	438.995	317.886	416.982	223.534	273.558	251.798	140.114
						-2.65	352.077	339.843	553.35	352.106	420.878	294.125	386.524	173.378	283.504	293.118	136.433
						-2.6	337.796		558.437		392.967	370.374	365.403	241.046	260.76	302.626	133.683
						-2.55	297.598		554.07	385.289	400.999	378.365	347.899	265.265	285.661	287.722	106.205
						-2.5	290.429	382.071	313.462	398.254	413.333	360.025	332.261	194.11	300.384		128.439
						-2.45		374.718	578.1	393.912	440.59	380.312	348.331	244.46	292.608	309.312	133.956
						-2.4	298.108	310.433	569.178	359.853	356.539	335.261		261.855	294.511	315.84	103.098
						-2.35	363.662	383.92	594.844	321.031	421.08	365.947		256.217	310.337	265.517	120.629
						-2.3	389.77	452.635	527.76	408.137	399.602			224.546		281.85	133.064
						-2.25	362.411	349.989	538.151		384.381	376.612	353.596	208.862		323.475	106.952	113.489
						-2.2	319.547	406.15	556.694		368.729	393.577	381.38	216.226		350.483	121.125	126.977
						-2.15	386.785	381.06	502.542		454.079	378.3	420.575	163.399	282.593	410.701	119.074	154.469
						-2.1	385.435	382.623	468.203		441.371	356.09	405.313	239.986	341.259	348.021	125.597	115.371
						-2.05	353.486	363.498			316.75	320.456	378.396	281.173	306.096	399.259	164.459	133.368
						-2	382.309	366.52	530.716		345.158	295.784	379.392	259.183	294.986	372.374	157.804	134.522
						-1.95	395.277	309.841	537.823	390.849		319.133	304.697	317.039	271.746	387.277	158.612	155.715
						-1.9	376.445	362.216	529.445	431.519		336.232	274.682	349.923	256.585	369.563	140.806	167.014
						-1.85	403.239	300.096		396.461		335.678	349.778	338.46	234.43	371.105	151.198	161.612
						-1.8	424.164		508.207	376.091		335.968	325.296	286.793	238.17	443.956	122.283	195.715
						-1.75	454.606	390.549	515.919	433.771	500.997	356.549		357.506	260.945	384.919	161.933	159.292
						-1.7	439.543	391.141	481.796	430.943	483.946	384.09	388.526	360.115	344.527	344.315	184.748	158.609
						-1.65	318.249	397.004	501.724		499.09	419.987	397.153	383.348	355.33	358.823	160.526	191.37
						-1.6	301.945	472.368	529.323		492.594	427.457	385.53	375.237	357.951	372.929	162.542	178.799
						-1.55	378.335	353.198		546.608	481.668	394.529	399.671	379.877	343.764		164.304	159.836
						-1.5	474.011	375.134		443.184	458.451		422.363		235.406	294.284		184.175
						-1.45	461.406			450.507	470.815		394.154		264.352		121.019	216.844
						-1.4	452.695		483.517	447.454	453.477		389.329	340.375	281.434	282.727	161.947	171.159
						-1.35	471.687	358.005	484.086	503.84	427.103	418.261	386.71	320.354	293.191	284.538	146.448	163.163
						-1.3	459.254	374.937	538.371	467.956	322.445	474.401	412.868	353.399	270.437	297.536	165.21	150.327
						-1.25	421.404	367.268	613.054	505.345	474.384	546.388	389.9	332.917	267.752		142.17	144.732
						-1.2	532.827			546.085	435.811	401.351		385.41	309.567	264.653	138.609	185.49
						-1.15	566.925	480.915		548.472	421.116			390.78	296.327	260.02	177.237	175.31
						-1.1	569.735	521.737						378.991	283.736	231.461	153.706	186.055
						-1.05	584.192	489.707			380.364	506.503	389.883		283.933	209.843	164.613	198.79
						-1	563.697	500.962	408.405		423.073	488.885	403.907	385.262	262.699	258.741		179.964
						-0.95	501.732	535.025	529.297	590.539	462.876	525.134	433.212	366.902	240.987	294.752	233.651	205.041
						-0.9	570.321	393.131	505.425	552.33	530.683	522.391	424.734	410.323	238.024	301.043	234.557	200.536
						-0.85				455.988	543.089	481.539	428.461	371.544	244.529	246.881	225.028	205.833
						-0.8				453.258	518.21		416.991	342.237	245.485	283.337	224.182	199.072
						-0.75				522.809	536.453		419.957	336.901	230.236	292.109	214.046	192.399
						-0.7	462.558				542.378	416.705		399.312	234.354	329.881	215.048	202.488
						-0.65	437.401	292.723	446.177		494.041	459.856			220.708	343.425	219.961	205.391
						-0.6		384.205	500.812		515.472	426.333	329.517	368.511		345.378	186.953	208.19
						-0.55	396.682	410.901	541.654			368.92		364.961	254.844	293.726	157.894	211.878
						-0.5	350.024	468.196							239	353.333	149.964	198.373
						-0.45	469.969			431.598		435.408		400.715	244.259		203.008	183.637
						-0.4	453.287			398.426	375.616				243.861	359.009	198.757	212.539
						-0.35	348.988	458.467		441.784					170.858	154.834	203.038	147.147
						-0.3		504.418							192.673		207.788	159.925
						-0.25		464.068	363.293	386.361	361.096	249.313			243.317	284.487	161.187	160.606
						-0.2		415.113				255.894	295.408	337.238	206.421	262.019	153.812	176.003
						-0.15				317.991	409.827				185.994	263.763	174.286	207.644
						-0.1	262.084	363.637	166.244	334.33	397.662	132.355	297.389		163.146	280.725	141.741	195.6
						-0.05	333.418	279.033	258.38	273.553		143.162	268.339		180.542		174.815	203.254
						0		206.218	258.967	184.004	262.632	142.738	191.665	184.929	122.537	255.301	142.725	145.168
						0.05	183.869	365.296	182.435	274.95	329.073	184.457	206.119	187.645	124.672	185.413	124.921
						0.1	133.746	113.249	262.178	168.487	268.831	140.054	238.069	213.66	119.155	139.904	158.094	121.268
						0.15			296.88	153.135	223.019	204.96		171.098	101.498		100.961	115.873
						0.2		186.503	249.025	138.767	237.056	161.504	213.755	203.434	114.042	165.416	105.551	108.456
						0.25	133.969	236.416	188.532	175.618	325.334	147.906	164.494	186.676	108.365	163.855	93.7581	100.172
						0.3	183.62		286.476	148.826	242.877	152.765		148.073	104.119	97.5657	118.81	124.873
						0.35		184.663	273.551	222.516	235.571		218.36	185.055	103.054	151.864	111.521	98.6941
						0.4	88.0077	144.073	259.159		327.127	170.094	164.555	206.606	104.619	123.498	114.879	82.865
						0.45	216.322	120.63	198.114	192.519		148.919	182.582	179.32	91.2494	133.787	98.5738	98.042
						0.5		145.476	228.403	236.195		118.168	109.923	163.917	131.157	179.206	115.102	118.413
						0.55	208.986	151.462	290.816	221.807	223.156	103.283	206.053	167.622	120.138	181.549	121.466	115.847
						0.6		141.614	271.696		152.504	130.973	199.213	156.95	110.967		92.0648	101.511
						0.65	142.726	167.154	215.296	139.884		116.496		167.29	96.6774	160.293	49.9502	94.4837
						0.7	127.903		237.108	209.5		122.66	148.041	162.391	117.723	186.036	98.3397	103.716
						0.75	179.295	125.288	274.95	159.238	269.635	86.0334	197.362	146.243	144.442	246.893	103.703	99.2825
						0.8	209.181		295.215	195.114	246.426	121.755	162.463	185.226	150.762	154.328	104.045	106.72
						0.85		172.602		179.158		122.426		156.488	94.5899		107.441	116.169
						0.9		196.352	216.539	195.18	229.808	94.2476	96.9609	165.183	122.282	135.752	121.792	94.9998
						0.95				239.711	201.447	98.3561	170.249	164.289	120.661	190.044	95.542	108.812
						1		147.443	297.841	243.767	358.399	101.262	173.488	157.011	73.3399		116.091	87.9394
						1.05	169.047	231.78	186.068	213.629	264.233	114.126		178.485		236.849	80.3286	86.8782
						1.1	168.643	184.977		139.961	259.406	122.544		141.553		135.773	77.0356	73.5805
						1.15	174.219			158.52	286.269	94.7273		116.005		251.084	84.8026	58.5867
						1.2	189.976	135.37		168.876		136.73				153.643	66.1779	79.774
						1.25	200.272	169.637		156.294	249.623					160.652	73.2618	83.3448
						1.3	164.843	164.635		186.024	163.769	109.456				163.425		60.8652
						1.35	167.272	128.265		147.311		130.883				153.72	94.6897	74.1597
						1.4	131.735	119.858		147.064		100.398				210.054	90.8772	79.5798
						1.45	148.961	158.897		143.71		87.6273				200.659	67.1932	75.4452
						1.5	209.996					126.249				166.19	73.8247	79.6792
						1.55	148.991	145.681		203.739		105.721				168.521	68.7938	67.7954
						1.6	131.275	140.269		146.744		134.56				134.501	51.0696	92.2038
						1.65	156.088			156.279		69.4592				167.788	68.5389	80.7307
						1.7	139.8	145.374				147.565				159.004	71.3006
						1.75	180.908	183.845		214.676						111.735	100.563	77.6698
						1.8	182.831	166.795		104.344							108.665	80.8709
						1.85	154.101	118.296		149.836							109.046	90.7509
						1.9		187.885		103.038							112.22	81.2776
						1.95		130.597		123.216							62.4328	92.9911
						2		136.782		94.2917							108.938	117.133
						2.05	216.986	145.116		100.592							127.798	119.196
						2.1	132.265	142.874		84.6125							132.743	57.2549
						2.15	122.337	141.391									131.822
						2.2	196.539	213.558									136.89
						2.25	197.322	170.21									110.901
						2.3											101.964
						2.35	138.366										105.173
						2.4											109.78
						2.45	172.46
						2.5	118.956
						2.55	119.428
						2.6	108.134
						2.65	120.847
						2.7	108.946
						2.75	129.119
						2.8	129.119

## Sheet: Fig 5
Numerical values for Fig. 5B							Numerical values for Fig. 5C				Numerical values for Fig. 5D
CD4		Macrophage		Neutrophil				Continuous Vehicle	Continuous DBZ		Non-treatment model	Scores on LV1	Scores on LV2		Treatment model	Predicted Scores on LV1	Predicted Scores on LV2
Vehicle	DBZ	Vehicle	DBZ	Vehicle	DBZ		MIP-1a	#DIV/0!	#DIV/0!		Control	-0.204111	-0.168227		Control	-0.160872	0.0744066
6.6068	6.28	3.735	0.496	5.4946	0.816		MCP-1	2.23395	0.342732			-0.192544	-0.194826			-0.131337	-0.0683113
10.1528	5.3328	6.2456	1.6632	12.0176	1.1264		KC	2.2203	0.731909			-0.165137	-0.19019			-0.158489	-0.259322
5.88	5.3599	2.6852	0.6734	4.2532	0.6734		IL-1b	2.82532	0.594744			-0.218602	0.0398796			-0.18809	0.0564062
							IL-4	3.26637	1.18111			-0.231972	-0.0368061			-0.0892313	-0.0873561
							IL-6	2.30796	0.348193			-0.205522	-0.191262			-0.170056	0.0493209
							IL-3	3.85269	1.33451			-0.171704	-0.218056			0.0902981	-0.0060025
							IL-17A	2.15027	0.153791			-0.202566	0.0378938		Continuous vehicle	0.184568	0.0634853
							VEGF	0.633126	0.134466		Continuous Vehicle	0.395827	0.0264317			0.246886	-0.0311001
							IFN-g	2.31189	0.540103			0.150289	0.168874			0.111329	-0.0785095
							MIP-1b	1.50382	0.648026			0.377804	-0.130467			0.18289	-0.150833
							IL-1a	1.20697	0.234025			0.152437	0.053068			-0.0280292	0.00877278
							LIF	3.99401	2.49747			0.122029	0.402249			-0.0910064	-0.0137134
							RANTES	6.03919	4.47034			-0.243079	0.170125			-0.117501	-0.057808
							M-CSF	1.11043	0.345541			0.145473	0.0634431			-0.0780239	-0.146196
							Eotaxin	0.533806	-0.202233			-0.112616	0.0252673			0.183689	0.174487
							MIG	7.01665	6.45742			0.179903	-0.414086			0.0329296	0.0776385
							IL-12 p70	0.981776	0.185729			-0.00891773	0.367332			0.1704	0.151197
							MIP-2	8.15864	5.39261			-0.156649	-0.0767695			0.258933	0.00361145
							CD40L	#DIV/0!	#DIV/0!			0.203461	-0.282407			-0.0744794	0.162741
												0.261371	-0.0258757			0.159406	-0.362915
												-0.0915776	0.175887			0.239233	0.224997
												0.170757	0.0274087			0.258787	-0.0784286
												0.111903	-0.0738807			0.215507	-0.021722
												0.028617	0.088851			0.307253	-0.142732
												-0.094874	0.356142			0.207061	-0.245616
																-0.0675291	-0.0277899
																0.202684	0.312984
																0.0188941	-0.221491
															Continuous DBZ	-0.159662	0.121612
																-0.134239	0.112349
																-0.132771	0.0838086
																-0.132556	0.0661308
																-0.0973628	-0.11406
																-0.10887	0.0647768
																-0.055881	0.228019
																-0.0815466	0.0907808
																-0.129307	0.0679718
																-0.0765013	0.00517879
																-0.0149798	0.0854818
																-0.0335451	-0.0458086
																-0.0521149	0.0748674

## Sheet: Fig 6
Numerical values for Fig. 6A																			Numerical values for Fig. 6C																Numerical values for Fig. 6D							Numerical values for Fig. 6E
	Atoh1	Spdef	Muc2	Alpi	Elf3	Chga	Lgr5 read 1	Lgr5 read 2	Tert read 1	Tert read 2	Bmi1 read 1	Bmi1 read 2	Hopx read 1	Hopx read 2	Lrig1 read 1	Lrig1 read 2	Lrig1 read 3		TAC	Rank	Running enrichment score	Math1 KO	Rank	Running enrichment score	LGR5	Rank	Running enrichment score	Secpro	Rank	Running enrichment score	Ent	Rank	Running enrichment score			Secpro	Lgr5	Enterocyte	ATOH1KO	TAC			Cxcl9	Cxcl10	Cxcl11	Ccl9
Control	0.75291	0.27581	0.4382	0.98925	-0.2773	0.96134	0.60505	-0.05752	0.17917	0.04345	0.19886	-0.05097	0.29111	0.4133	0.57351	0.54655	-0.08188			103	0.009		308	0.0038		5	0.0211		41	0.0285		29	0.0307		NES	2	1.73	1.38	-1.46	-1.96		Control	-4.74694	-2.1475	-1.80466	-0.651722
	0.35311	-0.39089	-0.1488	-0.52695	-0.2063	1.06714	0.38195	0.09838	-0.07263	0.04235	-0.05254	-7e-05	0.64251	0.5183	0.51561	0.43465	0.01642			271	0.0111		408	0.0154		54	0.031		44	0.0581		67	0.0549		FDR Q-value	0	0.000583333	0.0261861	0.00853214	0			-3.99505	-1.89853	-1.34424	-1.14372
	0.71591	0.21871	0.3562	0.02675	-0.2543	1.39874	0.51555	-0.27122	0.02867	-0.01075	-0.15024	-0.10577	0.69141	0.6663	0.65341	0.69325	-0.01718			315	0.0186		951	0.0006		74	0.0415		107	0.0799		91	0.0778										-4.99833	-2.29766	-2.32827	-0.787836
	0.69541	0.16691	0.3012	1.53505	-0.1683	1.06064	0.60845	0.18528	0.21387	0.17365	-0.06144	-0.07787	0.54931	0.4273	0.58061	0.48955	-0.19688			348	0.0262		1108	0.003		81	0.0526		110	0.1042		105	0.1006										-3.66881	-2.01797	-1.5006	-0.590121
Continuous inflammation	-1.10939	-0.16749	-0.4758	-1.27555	-0.0843	-0.95076	-0.29705	-0.08142	-0.24983	-0.01475	0.14586	0.26213	-0.01289	-0.0393	-0.34689	-0.45385	0.01432			641	0.0193		1233	0.0064		92	0.063		176	0.1217		168	0.1174									Continuous inflammation	3.48101	1.9519	1.75884	1.12665
	-0.18529	0.03091	-0.0048	-0.48245	0.3267	-0.53416	-0.43405	-0.09962	-0.00203	0.04705	-0.00464	-0.03457	-0.93199	-0.7561	-0.50789	-0.50725	-0.08028			763	0.0197		1329	0.0107		99	0.0733		179	0.142		212	0.1339										2.47494	0.862712	0.969307	0.150324
	-0.77499	0.13341	-0.1288	-0.33045	0.3067	-1.10596	-1.01395	0.12578	-0.24703	0.01305	-0.09834	0.08653	-0.68089	-0.6301	-0.56419	-0.57715	-0.09458			857	0.0212		1481	0.0117		103	0.0838		258	0.1565		275	0.1477										2.6174	1.6673	1.08407	0.723988
	-0.35469	-0.16429	-0.2418	-0.61905	0.2207	-0.41016	-0.15985	-0.04732	0.28227	0.02935	-0.01394	0.04453	-0.02799	0.0028	-0.26329	-0.13515	0.26492			890	0.0255		1594	0.0142		135	0.0923		272	0.1736		320	0.1615										3.77732	2.28834	1.9234	0.710289
	0.08751	0.09191	0.1512	0.25315	0.1697	-1.13456	-0.41775	0.10668	0.05847	-0.01475	-0.02374	-0.20087	-0.54449	-0.4669	-0.67249	-0.53385	0.20262			953	0.0282		1669	0.0182		142	0.1019		274	0.1913		331	0.1768										2.23878	0.531122	0.492413	0.311568
	-0.18049	-0.19499	-0.2468	0.43025	-0.0333	-0.35226	0.21165	0.04098	-0.19093	-0.30865	0.06016	0.07693	0.02391	-0.1356	0.03161	0.04325	-0.02748			961	0.0334		1823	0.018		157	0.1106		278	0.2087		397	0.1882										2.81966	1.06028	0.74974	0.150582
																				1044	0.0349		1913	0.0206		160	0.1198		338	0.2224		434	0.2004
fold change	-1.04889	-0.112725	-0.3945	-0.843375	0.377583	-1.86994	-0.4304		-0.124537		0.0625083		-0.874904		-0.584392					1108	0.037		1985	0.0238		178	0.1278		368	0.2369		477	0.2119
																				1334	0.0309		2279	0.016		195	0.1356		421	0.2493		684	0.2134
																				1431	0.0308		2315	0.0201		208	0.1434		437	0.2632		715	0.2228
																				1492	0.0322		2886	-0.002		235	0.1502		463	0.2762		716	0.2337
																				1511	0.0356		2961	-0.001		271	0.1561		509	0.2878		813	0.2394
																				1514	0.0397		3006	0.0014		302	0.1621		549	0.2992		830	0.2487
																				1617	0.0388		3135	-0.0004		348	0.1669		629	0.3078		833	0.2587
																				1621	0.0427		3157	0.0029		350	0.1738		636	0.3198		840	0.2684
																				1823	0.0369		3281	0.0011		385	0.1789		638	0.332		932	0.2737
																				2083	0.028		3488	-0.0048		408	0.1843		686	0.3415		941	0.2828
																				2085	0.0313		3503	-0.0017		410	0.1908		693	0.3529		972	0.2907
																				2099	0.034		3547	-0.0001		427	0.1963		711	0.3636		1008	0.2982
																				2108	0.0369		3622	0		444	0.2018		749	0.373		1036	0.306
																				2236	0.0341		3773	-0.0036		450	0.2078		779	0.3825		1294	0.3019
																				2577	0.0208		4057	-0.0138		470	0.213		817	0.3914		1372	0.3059
																				2738	0.0159		4240	-0.0194		473	0.2189		903	0.3977		1386	0.3128
																				2742	0.0183		4274	-0.0181		476	0.2249		934	0.4064		1565	0.3114
																				2758	0.0202		4360	-0.0193		528	0.2283		986	0.4137		1583	0.3174
																				2930	0.0146		4515	-0.0239		551	0.2329		1095	0.4178		1634	0.3218
																				2952	0.016		4574	-0.024		558	0.2383		1109	0.4262		1660	0.3272
																				2968	0.0176		4594	-0.0223		561	0.2438		1183	0.4315		1709	0.3314
																				3006	0.0182		4721	-0.0258		564	0.2493		1188	0.44		1731	0.3369
																				3335	0.0048		4731	-0.0237		567	0.2548		1252	0.4455		1751	0.3423
																				3343	0.0065		4739	-0.0216		589	0.2593		1265	0.4534		1774	0.3476
																				3356	0.008		4808	-0.0224		605	0.264		1341	0.458		1867	0.3494
																				3361	0.0099		4875	-0.0231		619	0.2688		1367	0.4649		1906	0.3536
																				3383	0.0109		4920	-0.0229		628	0.2737		1378	0.4723		1978	0.3561
																				3390	0.0127		5066	-0.0275		639	0.2785		1455	0.4765		2173	0.3525
																				3457	0.0116		5177	-0.0305		641	0.2837		1539	0.48		2215	0.3559
																				3521	0.0105		5313	-0.0349		648	0.2886		1563	0.4862		2306	0.3568
																				3523	0.0124		5366	-0.0353		655	0.2935		1589	0.4922		2472	0.354
																				3536	0.0138		5511	-0.0402		661	0.2984		1678	0.495		2539	0.3556
																				3630	0.0113		5570	-0.0411		727	0.3002		1703	0.5007		2595	0.3577
																				3714	0.0092		5625	-0.0418		736	0.3047		1716	0.5069		2620	0.3612
																				3817	0.0061		5825	-0.0495		795	0.3066		1792	0.51		2635	0.3651
																				3821	0.0078		5844	-0.0487		856	0.3082		1836	0.5145		2636	0.3696
																				3950	0.0034		5899	-0.0496		874	0.3119		1838	0.5209		2857	0.3635
																				4093	-0.0017		5953	-0.0505		876	0.3163		2085	0.5154		3181	0.3521
																				4142	-0.0024		5957	-0.0491		899	0.3197		2237	0.5139		3244	0.3528
																				4328	-0.0096		5985	-0.0488		909	0.3237		2244	0.5192		3389	0.3495
																				4337	-0.0085		6058	-0.0506		913	0.3279		2250	0.5245		3400	0.3524
																				4355	-0.0079		6095	-0.0508		924	0.3318		2345	0.5255		3498	0.3512
																				4611	-0.0185		6151	-0.052		952	0.3348		2357	0.5303		3664	0.3466
																				4615	-0.0173		6284	-0.0568		953	0.3391		2404	0.5334		3756	0.3454
																				4618	-0.0161		6358	-0.0589		995	0.3413		2477	0.5351		3757	0.3484
																				4626	-0.0151		6406	-0.0597		1035	0.3436		2567	0.5359		3935	0.343
																				4641	-0.0144		6452	-0.0606		1037	0.3476		2677	0.5355		3989	0.3433
																				4663	-0.0141		6476	-0.0604		1042	0.3515		2742	0.5371		4157	0.3382
																				4731	-0.0159		6547	-0.0624		1063	0.3545		2792	0.5394		4373	0.3306
																				4863	-0.0208		6715	-0.0691		1082	0.3576		2953	0.5361		4627	0.321
																				4932	-0.0229		6780	-0.071		1114	0.36		3004	0.538		4698	0.32
																				4994	-0.0246		6875	-0.0743		1130	0.3632		3090	0.538		5408	0.2886
																				5190	-0.0326		6889	-0.0739		1136	0.3668		3138	0.5398		5591	0.2817
																				5330	-0.0381		7135	-0.0845		1276	0.3638		3199	0.5408		5833	0.2719
																				5509	-0.0455		7293	-0.091		1301	0.3662		3466	0.532		6110	0.2603
																				5524	-0.0452		7312	-0.091		1328	0.3685		3523	0.5328		6321	0.2517
																				5604	-0.048		7314	-0.0902		1370	0.37		3598	0.5327		6401	0.2492
																				5645	-0.0489		7449	-0.0957		1399	0.3721		3602	0.5359		6479	0.2467
																				5735	-0.0522		7501	-0.0974		1431	0.374		3673	0.5359		6527	0.2456
																				5763	-0.0526		7585	-0.1006		1467	0.3756		3988	0.5242		7368	0.2071
																				5928	-0.0595		7771	-0.1086		1489	0.3779		4204	0.5169		7778	0.1885
																				5960	-0.0601		7859	-0.1122		1506	0.3803		4287	0.5158		7936	0.1817
																				6002	-0.0613		7906	-0.1138		1511	0.3834		4664	0.5006		8061	0.1763
																				6008	-0.0607		7909	-0.1133		1514	0.3865		4858	0.4938		8153	0.1724
																				6021	-0.0604		7982	-0.1162		1542	0.3884		4866	0.4957		8371	0.1626
																				6095	-0.0631		8272	-0.1294		1610	0.3883		4950	0.4939		8496	0.157
																				6271	-0.0706		8345	-0.1324		1617	0.3911		5119	0.4881		9001	0.1336
																				6335	-0.0729		8363	-0.1329		1652	0.3925		5134	0.4894		9235	0.1227
																				6406	-0.0755		8421	-0.1352		1669	0.3947		5158	0.4903		9260	0.1216
																				6493	-0.0789		8487	-0.138		1687	0.3969		5188	0.4909		9384	0.1159
																				6566	-0.0816		8512	-0.1389		1689	0.3998		5406	0.4826		9596	0.1062
																				6636	-0.0842		8619	-0.1436		1784	0.3982		5516	0.4793		9876	0.0934
																				6773	-0.09		8767	-0.1504		1833	0.3987		5604	0.4769		10260	0.0759
																				6834	-0.0923		8929	-0.1578		1865	0.4		5633	0.4773		10599	0.0606
																				6875	-0.0936		8965	-0.1594		1888	0.4017		5763	0.4728		10649	0.0588
																				6992	-0.0986		9011	-0.1614		1908	0.4035		5967	0.4648		10921	0.0468
																				7103	-0.1033		9234	-0.1718		1933	0.4051		6278	0.4517		10964	0.0454
																				7397	-0.1166		9249	-0.1725		1979	0.4056		6317	0.4512		11128	0.0385
																				7510	-0.1215		9304	-0.175		2062	0.4043		6516	0.4431		11150	0.0382
																				7585	-0.1246		9453	-0.1818		2115	0.4044		6566	0.442		11194	0.0369
																				7625	-0.1261		9923	-0.2035		2123	0.4065		6992	0.4231		11680	0.0151
																				7658	-0.1273		9970	-0.2054		2125	0.409		7119	0.4181		11705	0.0148
																				7687	-0.1283		10042	-0.2084		2133	0.4112		7143	0.4178		11962	0.0038
																				7736	-0.1302		10054	-0.2085		2147	0.413		7326	0.4101		11980	0.004
																				7776	-0.1317		10067	-0.2088		2245	0.4109		7438	0.4057		12121	-0.0015
																				7859	-0.1353		10111	-0.2104		2279	0.4117		7635	0.3972		12215	-0.0048
																				7938	-0.1387		10157	-0.2121		2363	0.41		7806	0.3898		12700	-0.0263
																				7982	-0.1404		10160	-0.2118		2377	0.4117		7935	0.3843		13266	-0.0513
																				7988	-0.1404		10180	-0.2123		2390	0.4134		8027	0.3805		13372	-0.0547
																				8010	-0.1411		10272	-0.2161		2391	0.4156		8385	0.3642		13491	-0.0588
																				8043	-0.1424		10299	-0.2169		2415	0.4168		8923	0.3392		13952	-0.0787
																				8139	-0.1466		10302	-0.2166		2420	0.4188		9706	0.3029		13990	-0.0787
																				8146	-0.1467		10392	-0.2202		2448	0.4198		10255	0.2777		14025	-0.0787
																				8241	-0.1509		10442	-0.222		2493	0.4199		10282	0.2769		14410	-0.0948
																				8278	-0.1524		10476	-0.2231		2525	0.4206		10795	0.2536		14484	-0.0964
																				8421	-0.1589		10485	-0.2229		2531	0.4225		10955	0.2469		14682	-0.1037
																				8423	-0.1588		10495	-0.2228		2577	0.4225		11240	0.2344		14908	-0.1123
																				8485	-0.1616		10617	-0.228		2609	0.4231		11300	0.2324		15074	-0.1179
																				8487	-0.1615		10717	-0.232		2684	0.4217		11418	0.2277		15087	-0.1164
																				8512	-0.1624		10728	-0.2319		2714	0.4223		12166	0.194		15229	-0.1209
																				8696	-0.171		10781	-0.2337		2760	0.4222		13317	0.1418		15383	-0.1259
																				8929	-0.1818		10782	-0.2331		2766	0.4239		13515	0.1341		15412	-0.1251
																				9030	-0.1865		10821	-0.2342		2782	0.4251		13765	0.1242		15819	-0.1417
																				9111	-0.1903		10859	-0.2353		2840	0.4244		13958	0.1169		15824	-0.1395
																				9123	-0.1908		10885	-0.2358		2876	0.4246		14540	0.0918		16400	-0.1638
																				9169	-0.1929		10908	-0.2362		2903	0.4252		15251	0.0608		16771	-0.1783
																				9175	-0.1931		10956	-0.2377		2961	0.4243		15334	0.0593		16772	-0.1755
																				9234	-0.1958		11077	-0.2426		3037	0.4226		15374	0.0597		16903	-0.1787
																				9303	-0.199		11160	-0.2456		3074	0.4226		15578	0.0526		17009	-0.1807
																				9304	-0.199		11168	-0.2452		3107	0.4228		16316	0.0209		17269	-0.1897
																				9413	-0.204		11228	-0.2472		3216	0.4194		16692	0.0063		17460	-0.1954
																				9495	-0.2078		11362	-0.2526		3282	0.4179		17093	-0.0092		17556	-0.1966
																				9548	-0.2102		11446	-0.2556		3299	0.4188		17768	-0.0371		17594	-0.1951
																				9576	-0.2114		11533	-0.2587		3377	0.4167		17839	-0.0368		17724	-0.1978
																				9722	-0.2181		11873	-0.2736		3453	0.4147		17885	-0.0353		18106	-0.212
																				9946	-0.2284		11905	-0.274		3479	0.415		18178	-0.0451		18140	-0.2099
																				10042	-0.2327		11961	-0.2755		3511	0.415		18200	-0.0422		18228	-0.2103
																				10087	-0.2346		12155	-0.2834		3525	0.4159		18425	-0.0486		18385	-0.2138
																				10272	-0.243		12421	-0.2946		3540	0.4167		18979	-0.0698		18428	-0.2119
																				10485	-0.2528		12664	-0.3046		3583	0.4162		20563	-0.1355		18725	-0.2216
																				10586	-0.2572		12865	-0.3126		3585	0.4176		20721	-0.1335		18874	-0.2243
																				10728	-0.2635		12871	-0.3114		3599	0.4184		21112	-0.1367		18933	-0.2227
																				10775	-0.2654		13031	-0.3174		3623	0.4188		21123	-0.122		19111	-0.2265
																				10818	-0.267		13069	-0.3177		3653	0.4188		21216	-0.1084		19157	-0.2241
																				10908	-0.2708		13113	-0.3182		3660	0.42		21365	-0.0909		19276	-0.225
																				11032	-0.2763		13117	-0.3168		3687	0.4201		21414	-0.0653		19320	-0.2223
																				11077	-0.2779		13238	-0.3209		3747	0.4187		21487	-0.0336		19490	-0.2252
																				11078	-0.2776		13262	-0.3204		3768	0.4192		21502	0.0031		19536	-0.2223
																				11173	-0.2816		13391	-0.3248		3840	0.4171					19766	-0.2276
																				11385	-0.2911		13489	-0.3277		3850	0.418					19801	-0.2237
																				11405	-0.2915		13594	-0.3309		3931	0.4156					20215	-0.2366
																				11510	-0.2959		13604	-0.3296		3954	0.4158					20314	-0.2344
																				11840	-0.3109		13632	-0.3291		3966	0.4166					20378	-0.2304
																				12047	-0.32		13811	-0.3357		4023	0.4152					20388	-0.2239
																				12104	-0.3221		14018	-0.3435		4041	0.4156					20412	-0.2178
																				12370	-0.3339		14038	-0.3426		4093	0.4144					20435	-0.2117
																				12421	-0.3356		14046	-0.341		4111	0.4149					20446	-0.205
																				12436	-0.3356		14065	-0.34		4142	0.4146					20462	-0.1984
																				12465	-0.3363		14066	-0.3381		4170	0.4146					20497	-0.1925
																				12530	-0.3386		14284	-0.3463		4176	0.4155					20670	-0.192
																				12541	-0.3384		14300	-0.345		4179	0.4166					20739	-0.1861
																				12578	-0.3394		14320	-0.3439		4181	0.4178					20760	-0.1779
																				12664	-0.3427		14408	-0.346		4217	0.4173					20818	-0.171
																				12992	-0.3574		14420	-0.3445		4300	0.4146					20836	-0.162
																				13021	-0.3579		14446	-0.3436		4424	0.4099					20840	-0.1524
																				13062	-0.359		14448	-0.3416		4488	0.408					20970	-0.1468
																				13133	-0.3615		14488	-0.3414		4509	0.4081					21018	-0.1366
																				13285	-0.3678		14505	-0.3401		4545	0.4075					21038	-0.1247
																				13604	-0.3819		14527	-0.339		4581	0.4069					21088	-0.1134
																				13679	-0.3845		14528	-0.3369		4588	0.4076					21186	-0.1019
																				13687	-0.3839		14606	-0.3384		4608	0.4078					21390	-0.0866
																				13767	-0.3867		14699	-0.3406		4703	0.4043					21535	-0.0513
																				13845	-0.3894		14784	-0.3424		4721	0.4045					21561	0.0004
																				13854	-0.3888		14793	-0.3406		4855	0.3992
																				13913	-0.3906		14923	-0.3444		4869	0.3995
																				13935	-0.3906		14963	-0.3439		4886	0.3997
																				13991	-0.3922		15046	-0.3455		4935	0.3984
																				14052	-0.3941		15093	-0.3453		4955	0.3984
																				14219	-0.4009		15156	-0.3459		4978	0.3982
																				14284	-0.4029		15234	-0.3471		5046	0.396
																				14300	-0.4026		15366	-0.3508		5074	0.3956
																				14305	-0.4017		15376	-0.3488		5079	0.3962
																				14320	-0.4013		15377	-0.3464		5090	0.3966
																				14448	-0.4063		15458	-0.3477		5115	0.3964
																				14456	-0.4055		15473	-0.3458		5158	0.3952
																				14483	-0.4057		15588	-0.3487		5330	0.388
																				14488	-0.4048		15640	-0.3485		5490	0.3812
																				14528	-0.4055		15654	-0.3465		5504	0.3814
																				14606	-0.4081		15687	-0.3455		5670	0.3743
																				14646	-0.4088		15831	-0.3495		5807	0.3686
																				14669	-0.4087		15876	-0.3489		5899	0.3649
																				14683	-0.4082		15877	-0.3462		6069	0.3576
																				14732	-0.4093		15878	-0.3436		6070	0.3582
																				14784	-0.4106		15900	-0.3419		6107	0.3571
																				14848	-0.4124		15911	-0.3396		6208	0.3529
																				14954	-0.4161		15959	-0.3391		6236	0.3522
																				15073	-0.4205		15967	-0.3367		6271	0.3512
																				15156	-0.4231		15972	-0.3342		6322	0.3494
																				15251	-0.4263		16336	-0.3483		6389	0.3468
																				15255	-0.4252		16378	-0.3473		6416	0.3461
																				15322	-0.4271		16601	-0.3547		6452	0.345
																				15377	-0.4283		16941	-0.3673		6547	0.341
																				15455	-0.4307		16977	-0.3657		6576	0.3402
																				15458	-0.4295		17113	-0.3686		6579	0.3406
																				15488	-0.4295		17175	-0.3681		6679	0.3364
																				15496	-0.4285		17186	-0.3651		6916	0.3257
																				15527	-0.4286		17271	-0.3656		6947	0.3247
																				15654	-0.4332		17279	-0.3625		6977	0.3237
																				15680	-0.4331		17301	-0.3599		6989	0.3236
																				15734	-0.4342		17330	-0.3577		7009	0.3231
																				15900	-0.4406		17368	-0.3559		7271	0.3111
																				15902	-0.4392		17477	-0.3574		7335	0.3085
																				15937	-0.4394		17479	-0.3538		7421	0.3048
																				15959	-0.439		17484	-0.3504		7469	0.3029
																				16014	-0.4401		17524	-0.3486		7585	0.2977
																				16294	-0.4517		17578	-0.3474		7628	0.296
																				16306	-0.4507		17621	-0.3457		7743	0.2909
																				16314	-0.4495		17645	-0.3431		7776	0.2896
																				16367	-0.4504		17762	-0.3447		8006	0.279
																				16546	-0.4572		17787	-0.342		8056	0.2769
																				16598	-0.458		17844	-0.3408		8123	0.274
																				16615	-0.4572		17966	-0.3425		8278	0.2669
																				16625	-0.456		18173	-0.3481		8305	0.2658
																				16632	-0.4546		18240	-0.347		8470	0.2582
																				16640	-0.4534		18273	-0.3443		8547	0.2547
																				16745	-0.4566		18280	-0.3404		8562	0.2541
																				16815	-0.4582		18370	-0.3403		8570	0.2539
																				16887	-0.4599		18500	-0.3419		8649	0.2503
																				16994	-0.4631		18582	-0.3412		8738	0.2462
																				17109	-0.4667		18624	-0.3386		8834	0.2418
																				17186	-0.4685		18646	-0.335		8879	0.2398
																				17279	-0.471		18660	-0.3311		8922	0.2379
																				17315	-0.4708		18675	-0.3271		8928	0.2377
																				17319	-0.4691		18676	-0.3226		9179	0.2259
																				17330	-0.4678		18730	-0.3204		9249	0.2226
																				17341	-0.4664		18744	-0.3163		9433	0.214
																				17578	-0.4756		18745	-0.3117		9683	0.2024
																				17674	-0.4781		18811	-0.31		9975	0.1888
																				17685	-0.4766		18822	-0.3058		10059	0.185
																				17787	-0.4794		18847	-0.3021		10231	0.1771
																				17838	-0.4797		18856	-0.2977		10310	0.1736
																				17946	-0.4827		18902	-0.295		10379	0.1706
																				18066	-0.4862		18927	-0.2913		10504	0.165
																				18069	-0.4842		19092	-0.294		10720	0.1551
																				18092	-0.4831		19168	-0.2924		10728	0.155
																				18127	-0.4826		19210	-0.2891		10867	0.1487
																				18364	-0.4915		19213	-0.284		10970	0.1442
																				18408	-0.4912		19238	-0.2799		10971	0.1445
																				18411	-0.489		19288	-0.2769		10998	0.1435
																				18463	-0.4892		19399	-0.2767		11133	0.1375
																				18500	-0.4885		19508	-0.2761		11357	0.1273
																				18531	-0.4876		19517	-0.2708		11385	0.1264
																				18582	-0.4876		19524	-0.2655		11423	0.125
																				18587	-0.4854		19570	-0.2618		11609	0.1167
																				18624	-0.4848		19587	-0.2568		11627	0.1163
																				18676	-0.4848		19610	-0.2521		11768	0.1101
																				18678	-0.4824		19638	-0.2475		11823	0.1079
																				18685	-0.4803		19646	-0.242		11853	0.107
																				18691	-0.4781		19655	-0.2365		12103	0.0957
																				18730	-0.4775		19673	-0.2314		12112	0.0957
																				18747	-0.4758		19749	-0.2289		12148	0.0946
																				18792	-0.4754		19767	-0.2236		12159	0.0946
																				18811	-0.4738		19785	-0.2182		12260	0.0903
																				18834	-0.4723		19803	-0.2129		12277	0.09
																				18855	-0.4708		19810	-0.2069		12402	0.0847
																				18866	-0.4688		19843	-0.2022		12422	0.0843
																				18973	-0.4712		19855	-0.1964		12642	0.0745
																				18991	-0.4694		19862	-0.1904		12791	0.0681
																				19024	-0.4683		19953	-0.1881		12888	0.0641
																				19092	-0.4689		19963	-0.182		12966	0.0611
																				19210	-0.4717		19998	-0.177		13002	0.06
																				19213	-0.469		20033	-0.1719		13086	0.0567
																				19282	-0.4695		20047	-0.1658		13275	0.0485
																				19288	-0.4669		20136	-0.1629		13282	0.0488
																				19347	-0.4669		20183	-0.1579		13286	0.0493
																				19366	-0.4649		20196	-0.1513		13344	0.0473
																				19478	-0.4672		20229	-0.1455		13489	0.0411
																				19508	-0.4656		20261	-0.1395		13587	0.0372
																				19524	-0.4634		20295	-0.1335		13811	0.0274
																				19549	-0.4615		20371	-0.1292		14070	0.016
																				19570	-0.4595		20387	-0.122		14088	0.016
																				19587	-0.4572		20410	-0.115		14477	-0.0015
																				19655	-0.4573		20564	-0.1133		14595	-0.0062
																				19673	-0.455		20571	-0.1047		14606	-0.0058
																				19693	-0.4528		20575	-0.0959		14700	-0.0093
																				19721	-0.4509		20581	-0.0871		14708	-0.0088
																				19785	-0.4507		20595	-0.0786		14926	-0.0181
																				19793	-0.4478		20614	-0.0703		15073	-0.0241
																				19795	-0.4446		20638	-0.0619		15423	-0.0396
																				19821	-0.4425		20651	-0.0529		15450	-0.0398
																				19844	-0.4403		20658	-0.0436		15601	-0.0459
																				19848	-0.4371		20717	-0.0363		15688	-0.0489
																				19855	-0.4341		20734	-0.0269		15757	-0.051
																				19920	-0.4338		20806	-0.0195		15878	-0.0556
																				19947	-0.4316		20853	-0.0105		15902	-0.0556
																				19953	-0.4285		20968	-0.0028		15910	-0.0549
																				19963	-0.4255		21035	0.0086		15946	-0.0554
																				20021	-0.4247		21126	0.0208		15997	-0.0567
																				20027	-0.4214					16434	-0.0761
																				20033	-0.4181					16601	-0.0827
																				20061	-0.4159					16656	-0.084
																				20194	-0.4183					16746	-0.0869
																				20196	-0.4146					16770	-0.0867
																				20272	-0.4142					16785	-0.0861
																				20329	-0.4128					16789	-0.085
																				20354	-0.4099					16808	-0.0846
																				20371	-0.4066					16810	-0.0834
																				20378	-0.4027					17027	-0.0922
																				20391	-0.3991					17302	-0.1037
																				20436	-0.397					17477	-0.1105
																				20482	-0.3947					17479	-0.1091
																				20491	-0.3906					17498	-0.1085
																				20549	-0.3887					17661	-0.1146
																				20558	-0.3845					17748	-0.1172
																				20564	-0.3801					17755	-0.1159
																				20571	-0.3757					17770	-0.1151
																				20575	-0.3711					17946	-0.1218
																				20604	-0.3677					17966	-0.1211
																				20612	-0.3632					18003	-0.1212
																				20638	-0.3594					18063	-0.1224
																				20647	-0.3548					18127	-0.1237
																				20651	-0.3499					18173	-0.1242
																				20664	-0.3455					18196	-0.1235
																				20675	-0.3409					18229	-0.1234
																				20684	-0.3361					18477	-0.1333
																				20694	-0.3314					18542	-0.1345
																				20706	-0.3267					18547	-0.1329
																				20721	-0.3221					18616	-0.1343
																				20760	-0.3185					18909	-0.1461
																				20763	-0.3131					18995	-0.1482
																				20777	-0.3082					19036	-0.1481
																				20800	-0.3036					19043	-0.1464
																				20806	-0.2983					19050	-0.1447
																				20853	-0.2946					19138	-0.1467
																				20909	-0.2908					19366	-0.1553
																				20951	-0.2861					19392	-0.1543
																				21006	-0.2814					19451	-0.1548
																				21028	-0.275					19562	-0.1577
																				21035	-0.2677					19821	-0.1674
																				21073	-0.2615					19866	-0.1669
																				21081	-0.2538					19934	-0.1675
																				21095	-0.2463					19959	-0.166
																				21112	-0.2387					20110	-0.1703
																				21117	-0.2304					20235	-0.1732
																				21158	-0.2232					20241	-0.1705
																				21163	-0.2142					20286	-0.1696
																				21203	-0.2063					20336	-0.1688
																				21214	-0.1967					20403	-0.1687
																				21218	-0.1866					20427	-0.1666
																				21286	-0.1781					20554	-0.169
																				21291	-0.1666					20718	-0.1727
																				21317	-0.1555					20746	-0.1698
																				21351	-0.1437					20765	-0.1665
																				21430	-0.1311					20816	-0.1645
																				21460	-0.1145					20827	-0.1606
																				21467	-0.0963					20843	-0.1569
																				21471	-0.0779					20903	-0.1549
																				21506	-0.0582					20926	-0.151
																				21552	-0.0322					20988	-0.1484
																				21566	0.0001					21097	-0.1473
																										21131	-0.1421
																										21163	-0.1366
																										21189	-0.1305
																										21203	-0.1236
																										21214	-0.1164
																										21265	-0.1103
																										21287	-0.1024
																										21306	-0.094
																										21354	-0.086
																										21380	-0.0761
																										21403	-0.0655
																										21406	-0.0539
																										21419	-0.0424
																										21478	-0.0305
																										21505	-0.0154
																										21530	0.0018

## Sheet: Fig 7
Numerical values for Fig. 7A						Numerical values for Fig. 7B						Numerical values for Fig. 7C
	Alpi	Lgr5	Chga	Muc2			MCP-1	MIG	VEGF	MIP-1a		Treatment model	Predicted Scores on LV1	Predicted Scores on LV2
Standard organoids	0.476058	0.695149	0.986654	1.27493		Standard organoids	17.1311	32.4656	4643.09	0.667605		Standard organoids	0.0589531	-0.0553811
	1.52394	1.30485	1.01335	0.725075			10.0204	23.4522	3953.67	0.678146			0.00312792	0.0498511
Stem cell-enriched	0.91048	1.32977	0.922287	0.226566		Stem cell-enriched	7.76736	36.9193	4705.57	0.646731		Stem cell-enriched	0.172588	-0.123071
	0.860317	1.91211	0.40631	0.127506			7.76736	32.4656	5435.06	0.657134			0.0729473	-0.0191085
Absoprtive-enriched	2.72934	0.0255678	0.868191	1.51747		Absoprtive-enriched	1.59192	32.4656	4371.29	0.667605		Absoprtive-enriched	-0.0346656	0.0366443
	2.84137	0.122269	0.537813	0.35531			0	23.4522	4290.38	0.704799			-0.103459	0.0616085
Secretory-enriched	2.49096	0.00860105	21.4739	12.3603		Secretory-enriched	0	14.1903	1370.07	0.821385		Secretory-enriched	-0.176485	0.0403928
	3.07201	0.0171809	23.1288	13.6103			1.59192	14.1903	1924.22	0.844432			-0.049023	-0.000624987

## Sheet: S2B Fig
Numerical values for S2B Fig.
Epithelial cells per crypt
Treg	Naive T
45	120
46	131
48	140
53	155
44	150
49	127
51	157
44	150
55	175
49	136
45	120
55	135
55	130
53	165
43	175
55	176
48	155
66	122
64	140
49	145
49	137
54	124
53	125
47	131
55	120
45	125
49	142
50	146
47	155
44	190
61	130
52	155
60	160
65	129
60	137
56	130
58	170
65	134
58	155
68	161
65	114
63	130
53	120
59	145
55	150
59	131
52	127
49	149
61	139
56	134
56	151
50	152
46	170
45	175
66	160
56	115
63	150
55	143
60	133
52	159
47	83
58	80
50	81
50	75
51	100
61	110
50	99
59	115
47	120
46	101
50	130
60	133
61	120
64	136
54	160
67	155
55	151
63	132
61	165
54	170
50	105
57	117
51	120
48	119
56	170
57	175
54	160
50	179
54	155
51	143
48	153
57	110
52	157
58	144
59	161
57	141
52	145
50	156
54	160
48	152
48	90
49	102
52	91
47	95
41	100
51	99
43	120
42	168
45	155
50	180
53	171
59	155
60	160
57	143
59	149
60	160
61	151
63	150
61	133
60	139

## Sheet: S3B Fig
Numerical values for S3B Fig.
	CD4	Macrophage	Neutrophil	pDC
Treg	0.107	0.0235	0.0135	0.4345
	0.0275	0.1065	0.06	0.208
	0.008	0.042	0.0056	0.1272
Focal inflammation	0.0702	0.027	0.0852	0.4086
	0.8938	0.4633	1.2464	1.1603
Continuous inflammation	2.241	1.3197	2.739	1.4525
	4.7376	9.4752	6.4008	1.1844
	2.3651	1.6348	1.9229	1.273
	5.0096	3.0628	4.0176	1.426
	5.3395	4.163	8.7966	0.7059

## Sheet: S4, S5 and S6 Fig
Numerical values for S4, S5, and S6 Fig.
	Inflammation	p-Akt	p-Jun	p-Creb	p-Erk1/2	p-Jnk	p-Mek1	p-p38	p-p70 S6K	p-p90 Rsk	p-Src	p-Stat3	p-S6RP	p-IR-b	p-IkB	p-Atf-2	p-Gsk-3b	p-IRS-1	IL-1a	IL-1b	IL-3	IL-4	IL-5	IL-6	IL-9	IL-10	IL-12 p40	IL-12 p70	IL-13	IL-17	Eotaxin	G-CSF	GM-CSF	IFN-g	KC	MCP-1	MIP-1a	MIP-1b	RANTES	TNF-a	IL-15	IL-18	FGF-basic	LIF	M-CSF	MIG	MIP-2	PDGF-bb	VEGF
Control	none	603	49	15.5	697.5	22	13926	95	195	229	62.5	386	169	107	27.5	123	4826	43	3.98	15.83	0	1.94	6.03	2.14	42.54	26.23	4.86	39.55	33.81	5.21	48.08	0	63.63	16.55	5.05	20.4	0	9.98	1.73	371.49	27.53	452.48	273.22	2.52	4.32	90.77	0.46	126.62	130.88
	none	1062	91	21.5	214	30	3821	113.5	244.5	144.5	62.5	411	256	125	29	281	7424	49	3.69	14.83	0	2.12	14.3	2.45	21.64	42.43	5.96	62.12	38.54	8.6	0	0	31.87	15.82	9.14	41.98	0	11.53	1.84	463.5	18.8	63.11	357.36	2.52	4.52	107.5	0.46	45.86	150.59
	none	1462.5	69	25	289	30	6608.5	136	240.5	192	58.5	575	316	147.5	27	254	8529	42.5	3.63	17.81	0	2.12	14.3	2.14	29.17	31.49	5.59	73.67	33.81	6.2	152.87	0	75.5	16.38	7.16	27.71	0	12.97	1.38	355.46	27.53	56.01	410.72	2.76	5.15	107.5	0.67	45.86	169.97
	none	449	49	22	503.5	24	9874.5	124	146	191.5	87	314.5	130	191	25.5	186.5	4711	26	2.92	13.83	0	1.94	6.03	1.38	3.81	25.09	4.5	69.18	30.13	4.7	57.56	0	63.63	12.9	4.99	16.68	0	6.44	0.59	339.19	20.52	102	161.08	2.04	2.94	65.48	0.39	81.32	79.65
	none	962.5	70	15	666	25	13081.5	94	229.5	228	62	432	401	132.5	29.5	327.5	4852	66	3.04	4.52	0	1.94	6.03	1.3	25.5	23.95	4.86	30.21	33.81	5.21	0	0	19.18	8.61	4.16	20.4	0	9.98	0.88	371.49	27.53	93.26	195.24	2.28	3.32	73.94	0.6	55.38	68.94
	none	1043	100	21	531.5	33	7445	138	153.5	345.5	80	553	184	95	26.5	361	6803	49	3.16	14.83	0	2.21	9.71	1.69	42.54	25.09	5.96	38.76	31.37	5.71	124.2	0	63.63	6.26	5.05	38.45	0	8.31	1.41	371.49	20.52	332.14	253.93	2.76	4.32	140.8	0.88	140.53	189.06
	none	1118.5	80	22	400.5	30	6061.5	132	185	182	74.5	507	0	91	24	263	6795	43.5	3.52	14.83	0	2.12	7.97	2.74	64.71	33.27	5.4	37.96	36.2	7.65	181.58	0	80.02	9.42	5.5	31.31	0	14.35	1.44	492.85	32.91	104.04	333.69	3.14	5.04	190.55	1.18	97.16	207.91
	none	493.5	48	14	225	21	3936.5	80	153.5	127	56	243	141	52	27.5	162.5	5095	37	3.28	10.31	0	1.94	9.71	1.84	32.67	21.71	3.47	52.69	36.2	4.7	0	0	59.75	10.29	6.45	16.68	0	6.44	0.81	492.85	20.52	96.87	219.05	2.04	3.52	73.94	0.46	126.62	130.88
Naïve T	continuous	2633	207	10	146	16	2917.5	51	578.5	224	54	696	993	26.5	74.5	156	6762	20	48.83	842.21	3.02	3.55	22.15	18.15	45.67	54.52	111.18	175.33	51.8	24.71	344.85	45.09	82.89	25.21	105.27	288.34	40.15	31.12	156.36	921.3	53.33	83.37	357.36	16.82	5.57	32654.8	408.5	140.53	709.48
	continuous	2324	127	13	151	13	3353	34.5	392.5	197.5	59	507.5	1997	29.5	56.5	128	4922	26	13.88	259.52	2.04	2.5	15.7	6.88	51.74	41.81	37.06	143.14	51.8	14.1	181.58	31.43	89.66	30.08	64.99	228.95	39.39	30.12	114.19	736.82	34.72	192.94	252.32	11.23	6.01	16076.9	155.28	45.86	463.81
	continuous	1976	106	12	139	19	2036.5	43	264.5	202	57	705.5	360.5	21.5	62	103.5	5250	28	52.04	573.74	1.48	2.69	17.06	11.05	53.22	32.08	31.75	130.7	44.21	15.44	354.48	247.1	78.54	25.04	85.52	435.12	51.39	27.07	180.33	563.92	68.71	840.04	415.41	29.43	8.59	26403.8	513.36	112.21	580.15
	continuous	2292.5	115.5	13	147.5	18	3319.5	53	245	179	48	462.5	918	36	60	178	6206.5	24	15.08	281.6	1.71	2.31	18.37	7.86	45.67	51.29	68.18	251.26	64.18	11.38	450.87	14.45	99.58	32.52	38.7	260.32	38.71	26.55	169.46	1049.23	45.79	246.82	272.42	7.85	5.79	13914.1	64.32	89.35	308.15
	continuous	2129	93	17	152	16	3229	61	211.5	172	56	559	727.5	28.5	61.5	149.5	7486	28	10.88	242.27	0	2.5	9.71	2.89	29.17	27.39	178.28	112.55	38.54	11.83	162.43	5.99	75.5	25.38	32.32	132.89	30.78	18.17	142.98	685.16	27.53	87.03	293.21	6.78	6.88	18520.5	45.62	0	207.91
	focal	615	38	22	166	26	2186	109	138.5	120	58	227	204	66	19.5	130.5	6064	24.5	1.55	0.81	0	1.75	0	0.55	32.67	9.16	7.49	6.25	7.67	2.54	162.43	0	50.94	0	1.9	9.05	0	0.13	8.32	0	17.1	364.62	171.15	1.81	2.75	523.28	0.46	186.15	150.59
	continuous	2005	119	10	131	17	2508.5	64	313	142	57	471.5	201	45	64.5	196.5	8172	34	10.39	184.86	1.23	2.69	17.06	5.84	60.48	37.5	35.99	126.62	47.5	12.29	335.22	20.03	100.75	31.82	51.12	228.95	31.87	18.17	144.59	824.56	42.07	108.11	325.78	8.79	7.79	30183.3	95.79	126.62	620.93
	focal	566	84	15	146	22	3292	51	250	111	47	306.5	775	55.5	29.5	159.5	7881	35	4.98	41.64	0	2.31	11.32	2.59	63.31	33.27	20.46	65.63	43.09	7.17	86.07	0	70.68	15.15	10.75	59.39	14.19	21.11	35.4	711.14	20.52	43.13	234.52	2.76	5.04	9054.52	0.6	64.39	90.17
	focal	385	50	12	132	16	2142	42	364.5	80.5	48.5	206	1149	44.5	24.5	118	3813	33	8.47	141.45	3.39	3.46	35.14	6.73	158.85	131.57	43.64	328.35	92.93	27.34	528.1	4.35	126.99	48.07	42.46	126.35	44.46	27.07	49.53	1639.51	24	597.29	309.92	4.61	5.79	4302.48	6.96	112.21	325.88
	continuous	2027	150.5	7	182	25	5854.5	67.5	320.5	198	51	469.5	629	54	51.5	126	7916	28.5	5.51	73.42	0	2.69	12.85	2.74	0	24.52	30.19	68.29	31.37	9.07	0	0.99	0	15.82	20.41	158.86	23.68	27.07	130.6	549.95	24	213.57	301.97	5.17	6.55	12142.2	21.73	45.86	244.97
	focal	704	65	32	322	39	9002	156	190	112	69.5	448	169.5	110	28	187.5	7748	43.5	3.63	15.83	0	2.31	10.53	1.92	44.12	34.47	9.5	56.94	33.81	7.17	105.12	0	45.74	15.71	7.03	24.07	2.13	16.94	13.04	463.5	27.53	247.74	322.61	2.76	4.42	1042.64	0.33	0	235.78
	continuous	2240	54	13	227	18	5954.5	68	246.5	186	47	441	875	39.5	56.5	102.5	5772	30.5	9.65	380.24	2.74	2.88	37.77	10.67	79.68	142.97	71.24	396.93	99.35	20.76	393.01	15.36	126.03	45.22	43.78	263.44	50.12	21.68	97.05	1639.51	13.74	1604.74	227.2	3.27	5.04	3626.81	18.15	112.21	207.91
	continuous	2226	82	8	153	17	2955.5	73	449.5	124	59.5	390	1836	35	59	100.5	7763.5	28	10.78	256.95	2.74	3.26	33.53	7.71	105.32	89.16	59.76	256.07	72.09	22.52	315.98	8.91	109.74	41.2	60.8	263.44	54.79	34.99	175.25	1539.81	29.31	19.35	340.01	7.08	8.25	14849.4	118.15	0	395.64
	focal	2048	152	15	314	24	6055.5	127.5	448	315.5	81	553	1898.5	39.5	67	156	10290	34.5	5.72	106.69	0	2.31	6.03	3.19	19.61	23.39	24.11	65.63	23.63	5.71	86.07	3.92	39.63	18.96	23.67	99.94	19.82	23.89	106.57	371.49	17.1	214.97	208.41	5.17	3.92	10410.8	26.72	112.21	130.88
	focal	2255	147	16	112	28.5	3182.5	105	333.5	153	50.5	576	984	39.5	67.5	151	10626.5	27	12.23	196.94	1.36	2.69	11.32	3.63	77.02	35.68	89.48	130.7	45.31	10	528.1	3.48	100.75	29.33	20.28	210	51.15	31.12	286.7	762.22	36.55	62.03	343.17	6.48	10.13	46701.4	20.09	173.52	352.25
	focal	2362	177.5	15	198	24	3471.5	114.5	375	267.5	68	456	928	64.5	43.5	203	9937.5	52	8.96	115.52	2.25	2.69	19.66	4.52	124.85	59.1	59.76	193.11	58.08	19.44	605.43	5.59	111.89	35.93	45.5	119.79	33.12	23.89	75.79	1139.18	24	535.89	236.95	5.89	6.01	8776.03	35.66	81.32	369.68
	focal	1749	134	18	90.5	24	1572	115.5	305	166	63.5	429	1138	28.5	64	159	13464	29.5	6.24	103.4	0.96	2.5	12.85	3.63	71.62	43.05	60.95	98.88	28.87	8.6	239.1	2.08	77.04	32.17	23.8	99.94	26.88	18.77	58.83	885.42	38.38	46.53	273.22	5.74	7.11	20542.9	14.56	64.39	429.9
	focal	725	61.5	19	258	24	4956	90	195.5	160	61	330	379	41	42	116.5	7903	22.5	2.66	23.25	0	2.31	0	0.89	0	17.34	24.86	58.66	23.63	3.11	0	0	0	14.87	6.2	38.45	26.17	34.03	206.36	62.02	20.52	649.86	232.08	3.53	5.57	11739	2.13	64.39	169.97
Control, Vehicle	none	710.5	58	18	581	30	6730.5	106.5	152.5	196	55	492	217	71	27.5	175	6564	47	3.04	25.72	0	1.84	14.3	2.3	36.06	46.83	9.5	123.57	38.54	5.21	181.58	0	59.75	20.7	9.08	38.45	5.05	6.44	3.05	632.2	31.11	415.28	186.97	2.52	4.94	658	1.03	140.53	263.22
	none	755	137	43	913	37	8056	108.5	168	264	87	624	84	68	24	397	7380	72.5	5.19	40.13	0.1	2.31	15.7	3.26	57.61	53.23	10.33	87.48	48.59	9.53	86.07	2.57	63.63	23.34	13.79	66.25	5.89	15.67	8.74	736.82	34.72	407.11	330.53	2.76	4.32	207.11	1.97	147.31	130.88
	none	697.5	56	17	494	28	10940	87	123	195	67	429.5	59	118	28	276.5	5295	43	2.4	19.79	0	1.75	6.03	1.38	21.64	27.39	6.34	58.66	31.37	5.21	162.43	0	61.72	13.58	6.33	24.07	0	6.44	1.9	339.19	20.52	324.63	394.28	3.02	4.94	190.55	0.81	112.21	189.06
	none	571	45	17	548	25	9199.5	115.5	144	185	59	329	99	104.5	26	162.5	5556	33.5	2.79	2.19	0	1.75	6.03	1.38	0	20.6	3.47	24.99	23.63	4.7	0	0	0	4.25	3.78	9.05	0	7.4	0.51	271.34	24	223.8	290.81	2.76	3.92	73.94	0.6	204.59	207.91
Control, Rapamycin	none	1517	67	15	620.5	28	8889	105	133	372.5	82	464	0	225.5	30	210.5	7175.5	40	2.4	26.71	0	1.75	12.85	2.14	32.67	32.08	5.96	87.48	33.81	6.69	0	0	0	19.07	12.11	9.05	1.1	6.44	1.07	492.85	31.11	56.56	522.88	2.76	7.11	157.4	0.88	147.31	189.06
	none	1156.5	57	16	251.5	25	8529.5	80	116	218	54	389	0	229	25.5	178	6039	25.5	1.55	3.39	0	1.94	6.03	0.89	0	12.12	4.86	40.35	20.85	3.65	86.07	0	31.87	9.08	5.18	16.68	0	4.19	0.59	112.89	24	167.23	296.4	2.89	5.36	107.5	0.81	179.87	130.88
	none	585	62	19	486	25.5	6739.5	89.5	108.5	196.5	66	244	49	217	18.5	170.5	4192	33	1.13	4.52	0	1.94	0	0.98	45.67	21.71	4.68	35.61	16.42	3.65	0	0	0	5.82	3.66	9.05	0	4.19	0.11	235.33	22.25	80.22	174.49	2.28	3.72	124.17	0.6	192.36	150.59
Continuous inflammation, Vehicle	continuous	3435.5	221	14	166	26.5	4758.5	111.5	233	192	66.5	623	601	33	69.5	244	10424	23.5	12.57	228.41	4.19	3.07	25.72	7.56	146.13	89.87	78.37	285.42	61.15	17.22	315.98	9.47	121.14	40.47	40.61	257.19	63.91	39.64	475.58	1396.61	42.07	22.47	311.51	9.27	9.18	41304.2	25.6	64.39	352.25
	continuous	1403	69	12	219	17	3514	80	208.5	167	75	369.5	382	32.5	44	153.5	6415.5	36.5	10.24	138.02	3.3	3.46	31.36	6.73	165.71	112.22	97.26	304.17	76.94	20.32	470.17	3.92	144.26	43.38	33.63	119.79	41.53	24.97	99.31	1539.81	38.38	176.81	245.05	4.33	5.36	6237.51	9.18	173.52	130.88
	continuous	2911	109	11	132	19	2556.5	67	225	185	54	484.5	1843.5	46.5	67.5	85	9359	22	30	485.89	0	2.5	0	5.99	36.06	7.26	51.58	32.51	14.84	7.17	95.59	24.67	59.75	12.62	37.19	228.95	23.89	16.94	122.67	0	62.9	305.53	493.35	12.07	11.09	19234.9	174.5	119.48	653.31
	continuous	1881	46	12	178.5	26	2802.5	104	121	229	64	367.5	447	37.5	44	92	8624	26.5	2.47	18.8	0	1.66	0	0.13	36.06	2.13	21.18	3.95	0	5.21	86.07	0	42.83	3.33	6.2	73.06	0	8.31	49.09	0	27.53	428.15	281.23	5.17	7.56	4546.83	8.69	45.86	421.37
	continuous	1458.5	66	16	258	21	3965	106	158	206	60.5	446	876.5	27.5	46	110	7361	27	7.06	163.49	0	2.12	0	0.72	0	8.2	91.09	17.18	13.2	3.11	0	0.25	0	5.12	15.73	52.47	11.35	11.53	115.87	112.89	42.07	69.59	225.57	4.61	5.57	17739.1	43.7	173.52	299.24
	continuous	2708	139	12	206	21	3671	77	190	210	53	713	603	30.5	79.5	163.5	7515	24.5	10	163.49	0	1.75	0	1.22	0	4.57	51.58	10.55	11.48	3.11	0	4.77	0	2.95	27.73	165.3	16.34	31.12	117.74	0	64.83	71.73	616.03	12.41	9.53	40161	113.55	154	455.36
Continuous inflammation, Rapamycin	continuous	6121.5	129	12	496.5	26	11159.5	75.5	177	345	59	547.5	52.5	138.5	42	186	7906	30	5.35	121.09	3.12	2.69	44.91	9.44	71.62	198.14	65.45	618.97	101.17	20.32	354.48	4.35	133.55	43.2	32.12	171.73	43.68	28.1	57.38	1814.26	29.31	160.49	272.42	3.8	7.56	8861.58	3.31	140.53	150.59
	continuous	2641	79	15	426	23	5882	77	139.5	177	69	389	87.5	116	30	135.5	7482	31.5	4.76	118.85	3.57	2.69	41.88	8.76	81.01	170.96	47.29	454.77	102.08	21.2	470.17	5.18	138.98	48.76	32.52	132.89	38.49	21.68	28.06	1890.19	31.11	96.35	527.54	3.27	6.44	3837.78	3.31	97.16	100.54
	continuous	1748.5	50	16.5	433.5	28	6081	132.5	143.5	177	73.5	433	62	104.5	27.5	168	7581	49.5	2.13	29.68	0	1.94	9.71	2.3	0	36.89	18.33	67.4	33.81	6.2	0	0	0	17.84	10.43	34.89	7.95	5.38	11.14	535.86	22.25	99.95	258.76	2.76	5.15	1312.38	1.33	167.1	189.06
	continuous	3108	86	10.5	294	22	4829.5	83	119.5	158.5	64.5	337	39	133	29.5	162	7158.5	31	4.21	72.9	0.64	2.88	22.15	4.22	27.36	73.19	34.12	275.55	53.92	12.06	57.56	0.99	77.04	29.39	20.74	79.84	27.88	16.94	39.53	933.16	17.1	131.16	261.98	3.53	5.15	7927.23	4.19	112.21	150.59
	continuous	7532	87.5	12	209	18	3359	69	157	180	56	404.5	67.5	87	48	109	10620.5	24	11.99	189.68	0	2.03	0	3.26	0	6.35	28.14	19.26	14.84	3.11	0	4.77	0	12	26.68	69.66	18.98	11.53	112.55	0	42.07	97.9	486.35	7.23	9.41	26946.8	44.66	81.32	226.54
	continuous	2171	47	24	417	24	4049	144.5	141.5	144.5	78	424	58	92.5	23	185	8705.5	33	1.39	14.83	0	1.84	2.2	1.22	0	23.39	6.91	72.76	23.63	3.11	0	0	0	13.3	10.75	52.47	11.62	6.44	28.12	271.34	20.52	113.17	214.96	2.52	6.11	1025.36	1.33	140.53	189.06
	continuous	3470	117	17.5	324	21.5	4952	75.5	162.5	189	77	456	43	162	32.5	157.5	7313.5	35.5	4.65	85.59	1.23	2.31	17.06	4.52	39.34	70.47	33.33	209.01	51.8	10	152.87	3.03	85.66	29.79	21.97	86.57	36.46	18.17	88	933.16	20.52	634.71	252.32	2.76	6.44	3808.94	3.48	112.21	150.59
	continuous	2075	75.5	18.5	451	28	6920.5	86	139.5	224.5	67	542	53	67.5	32	304	7789	37.5	2.53	10.31	0	2.31	6.03	1.38	0	21.71	11.81	37.18	23.63	5.21	0	0	0	9.02	6.39	31.31	0	11.53	27.09	402.9	32.91	512.46	268.41	3.53	5.57	2279.6	1.33	119.48	150.59
[truncated: 8 more columns]

[truncated: 7 more sheets: S7 Fig, S8 Fig, S9 Fig, S10 Fig, S11 Fig, S12 and S13 Fig, S15 and S16 Fig]
